# Supplementary material for: Kid-size robot humanoid walking with heel-contact and toe-off motion
Source: PeerJ Comput Sci. 2022 Mar 15;7:e797. doi: 10.7717/peerj-cs.797 (PMC9044359; doi:10.7717/peerj-cs.797)
Supplement: Supplemental Information 1 [file peerj-cs-08-797-s001.csv]

-5.65794e-08	3.47131e-07	-0.408884	0.0236864	-5.58794e-07	11.8603	-0.334301	-1.49012e-05	4.21852	0.598092	5.96046e-06	53.9037	-0.263791	0	-4.83738	-0.0236864	1.86265e-07	19.9007	-7.15554e-09	-1.70156e-06	-0.24063	-0.0236864	-1.49012e-06	-12.0375	-0.334301	-2.98023e-06	0.388521	0.598092	0	51.0583	-0.263791	5.96046e-06	-5.61471	0.0236864	1.86265e-07	-19.3666	1.83561e-316	6.90159e-310	1.83016e-316	0	0	0	-5.12452e-12	0.0644176	-0.344001	0	0	0	-5.44345e-12	-0.0644176
-6.03221e-08	-3.74276e-07	-0.411978	0.0236864	-1.67638e-06	11.8561	-0.334301	0	4.22611	0.598092	0	53.9098	-0.263791	0	-4.83337	-0.0236864	-1.86265e-07	19.9011	-6.56915e-10	6.49863e-07	-0.239657	-0.0236864	7.45058e-07	-12.0335	-0.334301	0	0.383072	0.598092	5.96046e-06	51.0555	-0.263791	-5.96046e-06	-5.61376	0.0236864	1.86265e-07	-19.367	3.7394e-07	-1.34483e-05	0.344001	0	0	0	3.18936e-13	0.0644153	0	0	0	-6.57368e-19	0	-0.06442
-4.70319e-08	1.32902e-06	-0.408788	0.023688	0.000158139	11.7576	-0.334301	-1.49012e-05	4.24129	0.598092	3.57628e-05	53.9809	-0.263791	-2.68221e-05	-4.81295	-0.023688	-0.000157207	19.9688	5.65558e-09	6.31249e-07	-0.246837	-0.0236849	0.000156648	-12.123	-0.334301	2.38419e-05	0.3914	0.598092	-2.38419e-05	51.0213	-0.263791	2.98023e-06	-5.5785	0.0236848	-0.000157766	-19.2999	2.85198e-06	-8.59512e-05	0.344001	0	0	0	3.18936e-13	0.0644153	0	0	0	-6.57368e-19	0	-0.06442
-3.21585e-08	1.48733e-06	-0.39479	0.0237033	0.0015283	10.7584	-0.334302	-0.000101328	4.18469	0.598096	0.000321865	54.7825	-0.263793	-0.000226498	-4.85999	-0.0237032	-0.00152756	20.6506	2.33271e-08	1.76715e-06	-0.268999	-0.0236696	0.00152979	-13.2621	-0.334298	0.000247359	0.542506	0.598089	-0.000321865	50.472	-0.26379	7.45058e-05	-5.32007	0.0236695	-0.00152756	-18.6572	9.16812e-06	-0.000267945	0.344001	0	0	0	3.18936e-13	0.0644153	0	0	0	-6.57368e-19	0	-0.06442
-2.37085e-08	8.45007e-07	-0.399064	0.0237712	0.00678767	6.72273	-0.334307	-0.000461936	3.82547	0.59811	0.00140071	57.7853	-0.263803	-0.000941753	-5.26389	-0.0237711	-0.00678729	23.1101	8.04163e-09	-1.52854e-06	-0.298806	-0.0236017	0.00678711	-17.4149	-0.334287	0.00115037	1.0692	0.598074	-0.00146031	47.7572	-0.263787	0.000306964	-4.48838	0.0236017	-0.00678804	-16.207	2.068e-05	-0.000594074	0.344001	0	0	0	3.18936e-13	0.0644153	0	0	0	-6.57368e-19	0	-0.06442
-3.55783e-09	2.01506e-06	-0.422486	0.0239569	0.0185724	-0.939522	-0.334319	-0.00121891	3.11538	0.598148	0.0038147	63.8294	-0.263829	-0.00258088	-6.1158	-0.0239555	-0.01844	28.053	2.15413e-09	-5.8875e-07	-0.351891	-0.023416	0.0185722	-25.1294	-0.334255	0.00318587	2.12095	0.598034	-0.00402331	42.283	-0.263779	0.000840425	-2.83907	0.0234173	-0.0184394	-11.2815	3.83988e-05	-0.00108682	0.344001	0	0	0	3.18936e-13	0.0644153	0	0	0	-6.57368e-19	0	-0.06442
-1.12187e-08	-7.66084e-07	-0.454606	0.0243329	0.0376059	-11.1165	-0.334342	-0.00231862	2.19703	0.598222	0.00745654	72.1347	-0.26388	-0.00513792	-7.22244	-0.0243307	-0.0375131	35.0542	-4.0538e-09	-6.20793e-07	-0.434648	-0.0230399	0.0376051	-35.4615	-0.334189	0.00658929	3.56722	0.59795	-0.00836253	34.7851	-0.263761	0.00176728	-0.524319	0.0230421	-0.0375129	-4.29562	6.30196e-05	-0.00175776	0.344001	0	0	0	3.18936e-13	0.0644153	0	0	0	-6.57368e-19	0	-0.06442
-8.20717e-09	3.0115e-07	-0.480231	0.024974	0.0641031	-21.0595	-0.334378	-0.00358224	1.32878	0.598344	0.0121713	80.6057	-0.263966	-0.00859797	-8.25142	-0.0249718	-0.0641098	42.5094	1.76539e-08	2.17077e-06	-0.524457	-0.0223989	0.0641067	-45.7561	-0.334073	0.0115752	5.0572	0.597802	-0.0147879	27.3115	-0.263729	0.00320375	1.88772	0.022401	-0.0641108	3.12218	9.49513e-05	-0.00260883	0.344001	0	0	0	3.18936e-13	0.0644153	0	0	0	-6.57368e-19	0	-0.06442
-2.69296e-08	-1.87224e-06	-0.500154	0.0259483	0.0974301	-28.4305	-0.334425	-0.00473857	0.719362	0.598518	0.0173628	87.0427	-0.264092	-0.0126183	-8.87906	-0.0259464	-0.0974664	48.6665	1.52843e-08	-2.36966e-07	-0.57529	-0.0214245	0.0974311	-53.0923	-0.33389	0.0183225	6.27811	0.597566	-0.0236511	21.8623	-0.263676	0.00533164	3.84997	0.0214264	-0.0974663	9.287	0.000134347	-0.00363357	0.344001	0	0	0	3.18936e-13	0.0644153	0	0	0	-6.57368e-19	0	-0.06442
-5.09475e-09	2.18348e-06	-0.567628	0.0273129	0.136464	-32.0154	-0.334479	-0.00534058	0.0971965	0.59874	0.0222147	90.1134	-0.264261	-0.016883	-9.03868	-0.0273114	-0.136503	52.6252	9.22916e-09	-6.0551e-07	-0.380403	-0.0200599	0.136466	-56.1774	-0.33362	0.0269741	7.42136	0.597214	-0.0352323	19.6594	-0.263593	0.0082612	5.13007	0.0200613	-0.136505	13.2891	0.000181132	-0.0048184	0.344001	0	0	0	3.18936e-13	0.0644153	0	0	0	-6.57368e-19	0	-0.06442
4.02044e-09	9.11519e-07	-0.635131	0.029109	0.179606	-32.0317	-0.334528	-0.00490844	-0.10295	0.598998	0.0257909	90.2199	-0.26447	-0.0208765	-8.66612	-0.0291078	-0.179637	54.4244	7.0446e-10	-8.5247e-07	-0.138518	-0.0182638	0.179604	-54.7807	-0.333244	0.0376403	8.07486	0.596715	-0.0498414	20.3203	-0.263471	0.01221	5.67081	0.0182649	-0.17964	15.2288	0.000235039	-0.00614388	0.344001	0	0	0	1.16712e-08	0.0644153	4.95063e-05	0	0.000471489	-6.57368e-19	0	-0.06442
-1.00272e-06	-0.000100674	-0.742064	0.0313549	0.22459	-27.1449	-0.334606	-0.00784099	-0.572935	0.599343	0.0345349	85.0306	-0.264713	-0.0243425	-9.1893	-0.031354	-0.224617	54.2369	-7.16275e-09	-7.86721e-07	-0.0136688	-0.0160182	0.22456	-47.7599	-0.332742	0.0501871	7.99411	0.59604	-0.0674844	24.3572	-0.263298	0.0172883	5.23769	0.0160191	-0.224588	15.3934	0.000295632	-0.00758594	0.344001	0	0	0	2.50876e-06	0.0644153	0.000725833	0	0.00691275	-6.57368e-19	0	-0.06442
-1.97474e-05	-0.00187447	-1.36423	0.0340569	0.270206	6.02641	-0.335395	-0.0788569	-7.42012	0.600814	0.147045	34.3377	-0.264998	-0.0284374	-27.2144	-0.0340563	-0.270234	47.3727	-1.17781e-08	-4.61537e-07	-2.21666	-0.0133223	0.269598	5.49516	-0.332096	0.0645936	1.46017	0.595159	-0.0881314	50.2826	-0.263063	0.0235379	-1.44549	0.0133229	-0.269618	11.2255	0.00036234	-0.00911719	0.344001	0	0	0	3.35296e-05	0.0644153	0.00265332	0	0.0252724	-6.57368e-19	0	-0.06442
-0.000123125	-0.0103378	-0.652147	0.0372209	0.316396	23.4969	-0.339289	-0.389412	-23.8857	0.607022	0.620884	-39.0354	-0.265282	-0.0284553	-72.1927	-0.0372214	-0.316509	44.7814	-1.91948e-08	-7.41667e-07	-11.2971	-0.0101927	0.312961	116.956	-0.331289	0.0806808	-8.51632	0.594042	-0.111675	96.2444	-0.262753	0.0310063	-10.9352	0.0101931	-0.312977	14.7601	0.000434487	-0.0107081	0.344	0	0	0	3.35296e-05	0.0644153	0.00265332	0	0.0252724	-6.57368e-19	0	-0.06442
-0.00034623	-0.0223104	-1.52077	0.0408253	0.36044	-18.6578	-0.347031	-0.774196	-4.56276	0.619052	1.20299	-14.1526	-0.26547	-0.0188053	-81.4672	-0.0408287	-0.360733	55.9373	-2.41226e-08	-4.92777e-07	-19.5062	-0.00666245	0.35302	121.302	-0.330308	0.0980973	-24.6551	0.592666	-0.137657	63.7141	-0.262357	0.0395536	0.795553	0.00666279	-0.353031	52.8573	0.000511321	-0.0123284	0.344	0	0	0	3.35296e-05	0.0644153	0.00265332	0	0.0252724	-6.57368e-19	0	-0.06442
-0.000591195	-0.0244965	-1.62495	0.0447897	0.396436	-33.8221	-0.354665	-0.763398	-2.40067	0.630943	1.18906	-9.25427	-0.265625	-0.0154436	-104.512	-0.0447963	-0.396759	73.098	-1.06751e-08	1.34474e-06	-28.4356	-0.00277902	0.388343	138.822	-0.329145	0.116381	-29.4692	0.591012	-0.165319	64.1568	-0.261868	0.0489086	14.6376	0.00277927	-0.388352	88.2338	0.000592043	-0.0139482	0.344	0	0	0	3.35296e-05	0.0644153	0.00265332	0	0.0252724	-6.57368e-19	0	-0.06442
-0.000825402	-0.0234207	-1.67793	0.0490443	0.425467	-36.1299	-0.360988	-0.632277	-6.17561	0.640878	0.99349	-10.0933	-0.265758	-0.0133663	-116.211	-0.0490541	-0.42578	81.2174	-8.6143e-09	2.06084e-07	-33.2731	0.0013986	0.417763	140.804	-0.327795	0.134987	-20.6245	0.589075	-0.193745	75.5224	-0.26128	0.0587702	36.3055	-0.00139843	-0.41777	101.238	0.000675841	-0.0155393	0.343999	0	0	0	3.35296e-05	0.0644153	0.00265332	0	0.0252724	-6.57368e-19	0	-0.06442
-0.00104047	-0.0215063	-1.56859	0.0535189	0.447459	-32.7636	-0.365814	-0.482664	-8.2352	0.648573	0.769532	-10.399	-0.265866	-0.0108093	-112.463	-0.0535316	-0.447743	78.3981	5.18047e-09	1.37948e-06	-34.2654	0.00580274	0.440413	130.439	-0.326263	0.153139	-4.92411	0.586857	-0.221807	90.6121	-0.260594	0.0686526	63.6266	-0.0058026	-0.440417	93.5836	0.000761916	-0.0170763	0.343999	0	0	0	3.35296e-05	0.0644153	0.00265332	0	0.0252724	-6.57368e-19	0	-0.06442
-0.00123628	-0.0195819	-0.694614	0.0581403	0.462138	-20.3576	-0.369298	-0.348401	-15.6135	0.654256	0.568271	-15.8587	-0.265941	-0.00747144	-110.259	-0.0581555	-0.462396	76.2968	2.75889e-09	-2.42158e-07	-34.7465	0.0103602	0.455744	129.334	-0.324562	0.170177	16.8199	0.584374	-0.248271	118.932	-0.259813	0.0781059	92.3002	-0.0103601	-0.455748	96.76	0.000849515	-0.0185383	0.343998	0	0	0	3.35296e-05	0.0644153	0.00265332	0	0.0252724	-6.57368e-19	0	-0.06442
-0.0014151	-0.0178817	0.470972	0.0628341	0.469377	-5.77063	-0.371676	-0.237766	-21.8192	0.658277	0.402147	-21.1106	-0.265976	-0.00350177	-102.975	-0.0628516	-0.469613	70.7516	-7.93912e-09	-1.0698e-06	-34.3231	0.0149958	0.463565	130.807	-0.322708	0.185338	39.5257	0.581655	-0.271893	149.608	-0.258947	0.0865579	120.26	-0.0149958	-0.463568	100.247	0.000937958	-0.0199097	0.343997	0	0	0	3.35296e-05	0.0644153	0.00265332	0	0.0252724	-6.57368e-19	0	-0.06442
-0.00157911	-0.0164004	1.54593	0.0675275	0.469342	7.44302	-0.373177	-0.150108	-24.0604	0.66098	0.270301	-24.0208	-0.265969	0.000700355	-87.1484	-0.0675472	-0.469557	59.4825	-4.91578e-09	3.02334e-07	-32.4716	0.0196362	0.464036	133.025	-0.320728	0.198025	60.8357	0.578739	-0.291663	178.612	-0.258011	0.09363	145.33	-0.0196361	-0.464038	94.6222	0.00102667	-0.0211816	0.343996	0	0	0	3.35296e-05	0.0644153	0.00265332	0	0.0252724	-6.57368e-19	0	-0.06442
-0.00173013	-0.0151025	2.56485	0.072153	0.462549	18.8975	-0.373998	-0.0820935	-23.4351	0.662659	0.167847	-25.4331	-0.265921	0.00478625	-67.2561	-0.0721746	-0.462743	45.5924	-2.41647e-08	-1.92489e-06	-29.8532	0.024213	0.457687	139.016	-0.31865	0.2078	78.6618	0.575671	-0.306714	205.286	-0.257022	0.0989169	164.548	-0.024213	-0.457689	82.2444	0.00111521	-0.0223532	0.343996	0	0	0	3.35296e-05	0.0644153	0.00265332	0	0.0252724	-6.57368e-19	0	-0.06442
-0.00186951	-0.0139376	3.42001	0.0766518	0.449883	27.4791	-0.3743	-0.030154	-20.8575	0.663553	0.0894248	-25.4674	-0.265837	0.00838637	-47.4084	-0.0766753	-0.450067	31.9039	-1.77855e-08	6.37915e-07	-27.0007	0.0286673	0.445426	145.49	-0.316505	0.214446	90.7502	0.572504	-0.316751	224.556	-0.255999	0.102299	175.704	-0.0286673	-0.445425	66.577	0.00120331	-0.0234328	0.343995	0	0	0	3.35296e-05	0.0644153	0.00265332	0	0.0252724	-6.57368e-19	0	-0.06442
-0.00199817	-0.012866	3.97985	0.0809781	0.43263	34.6852	-0.37421	0.00897944	-17.1369	0.663855	0.0302136	-24.3629	-0.265724	0.0113785	-32.2254	-0.0810033	-0.432794	20.4211	-1.66177e-08	1.16782e-07	-24.5331	0.0329526	0.428531	148.457	-0.314325	0.218084	94.9431	0.569285	-0.321901	233.201	-0.254961	0.103822	176.971	-0.0329526	-0.428535	50.8951	0.00129089	-0.0244392	0.343994	0	0	0	3.35296e-05	0.0644153	0.00265332	0	0.0252724	-6.57368e-19	0	-0.06442
-0.00211696	-0.0118789	4.24937	0.0851025	0.41244	40.534	-0.373828	0.038144	-15.3335	0.663715	-0.0140309	-23.8097	-0.265587	0.0136912	-25.9673	-0.0851291	-0.412589	10.0207	2.11092e-09	1.87286e-06	-22.7026	0.0370394	0.408678	142.594	-0.312132	0.219223	91.6609	0.566055	-0.323021	228.926	-0.253923	0.10379	167.236	-0.0370394	-0.408676	35.619	0.00147866	-0.0264419	0.343991	0	0	0	0.000208478	0.0644153	0.00605875	0	0.0577345	-6.57325e-19	0	-0.06442
-0.00241067	-0.0293717	2.61753	0.0892395	0.413699	3.27036	-0.37602	-0.219199	7.32948	0.667374	0.365877	-24.6791	-0.265137	0.0449628	-35.7077	-0.0892751	-0.414591	12.7719	2.2268e-09	1.15886e-08	-33.0699	0.0410813	0.404193	178.595	-0.309826	0.230655	43.5634	0.562667	-0.338811	192.152	-0.252841	0.108159	138.786	-0.0410813	-0.404194	30.313	0.0015876	-0.0274172	0.343989	0	0	0	0.000594412	0.0644153	0.0108384	0	0.103407	-6.57033e-19	0	-0.06442
-0.00337482	-0.0964146	0.201801	0.0937645	0.452495	-150.49	-0.387797	-1.17771	141.106	0.684956	1.75825	59.9486	-0.263204	0.193319	-36.1256	-0.0938467	-0.457168	26.7671	-2.93452e-09	-5.16133e-07	-79.279	0.0452894	0.420804	329.895	-0.307257	0.256893	-122.726	0.55891	-0.375617	64.96	-0.251654	0.118718	80.8411	-0.0452894	-0.420805	47.0332	0.00170546	-0.0283308	0.343988	0	0	0	0.00135959	0.0644153	0.0166347	0	0.159096	-6.5627e-19	0	-0.06442
-0.0053312	-0.195638	0.799074	0.0984829	0.471841	-359.584	-0.411866	-2.40681	303.09	0.71954	3.45834	174.276	-0.257876	0.532779	-40.8552	-0.0987062	-0.485946	39.3377	-0.000466176	-0.0466173	-143.239	0.0493605	0.407114	509.116	-0.304642	0.261512	-326.174	0.555111	-0.379926	-96.6781	-0.25047	0.118414	13.492	-0.0493605	-0.407108	65.1573	0.00183281	-0.0291845	0.343985	0	0	0	0.0025662	0.0644154	0.0229226	0	0.220083	-6.54842e-19	0	-0.06442
-0.00848611	-0.315491	-1.73238	0.103366	0.48827	-478.091	-0.447936	-3.60699	376.798	0.768982	4.94428	240.727	-0.246975	1.09016	-49.1044	-0.103909	-0.520326	51.2994	-0.00180853	-0.134236	-143.239	0.0531971	0.383663	590.047	-0.302055	0.258717	-422.893	0.551389	-0.372249	-185.271	-0.249334	0.113536	-27.9434	-0.0531971	-0.383664	63.5189	0.00197027	-0.0299797	0.343983	0	0	0	0.00414877	0.0644156	0.0291078	0	0.280897	-6.5258e-19	0	-0.06442
-0.0129233	-0.443721	4.58166	0.108421	0.505537	-422.8	-0.493805	-4.58691	359.125	0.82744	5.84575	239.389	-0.228855	1.81191	-32.0859	-0.109564	-0.565498	42.6551	-0.00513508	-0.332655	-143.239	0.0567769	0.357981	528.795	-0.299518	0.253654	-409.601	0.547787	-0.360185	-186.505	-0.248269	0.106536	-50.586	-0.0567769	-0.357981	29.8802	0.00211854	-0.030718	0.34398	0	0	0	0.00590815	0.0644158	0.0346289	0	0.33609	-6.49343e-19	0	-0.06442
-0.0185825	-0.565914	13.749	0.113636	0.521551	-158.583	-0.546143	-5.23384	185.102	0.889178	6.17379	106.888	-0.203091	2.57642	-6.10882	-0.115743	-0.61782	14.1807	-0.00921551	-0.408042	-143.239	0.0601045	0.332753	311.054	-0.297037	0.248134	-214.234	0.544323	-0.346428	-41.4927	-0.247286	0.0982895	-36.5927	-0.0601045	-0.332754	-35.1492	0.00227833	-0.0314007	0.343977	0	0	0	0.0075634	0.064416	0.0390458	0	0.381017	-6.45013e-19	0	-0.06442
-0.0252354	-0.665298	8.99338	0.11895	0.531342	-1.53517	-0.601106	-5.49625	37.8486	0.951735	6.25578	-2.93871	-0.170816	3.22751	0.159012	-0.12241	-0.66673	-1.21722	-0.0101515	-0.0936014	-84.1964	0.0631925	0.308799	184.63	-0.294609	0.242776	-36.4571	0.541003	-0.331914	90.7908	-0.246395	0.0891536	-7.27501	-0.0631924	-0.308798	-85.016	0.00245042	-0.032029	0.343973	0	0	0	0.00884511	0.0644163	0.0421045	0	0.412603	-6.39496e-19	0	-0.06442
-0.0324796	-0.724414	-8.50711	0.124239	0.528866	-11.5768	-0.654859	-5.37531	-18.3297	1.01357	6.18322	-25.6969	-0.134624	3.61919	-3.85931	-0.129383	-0.697298	-0.752349	-0.00888656	0.126496	42.0719	0.0660548	0.286232	171.731	-0.292233	0.237644	50.9173	0.537834	-0.316918	140.983	-0.245602	0.0792652	22.5059	-0.0660548	-0.286235	-101.596	0.00263565	-0.0326042	0.343969	0	0	0	0.00959756	0.0644166	0.0437833	0	0.430124	-6.32721e-19	0	-0.06442
-0.0397771	-0.729752	-4.2689	0.129331	0.509238	-7.49943	-0.704051	-4.9192	-6.58742	1.06991	5.63374	-12.4865	-0.0980124	3.66118	-0.119754	-0.136336	-0.69526	-0.564513	-0.00714871	0.173785	2.8887	0.0687042	0.264945	158.295	-0.289905	0.232726	32.3656	0.534821	-0.301343	125.628	-0.244916	0.0686124	15.5952	-0.0687042	-0.264945	-111.043	0.00283493	-0.0331274	0.343964	0	0	0	0.00985565	0.0644169	0.0443415	0	0.435981	-6.24635e-19	0	-0.06442
-0.0465653	-0.678819	-10.2875	0.134045	0.471361	-9.67793	-0.746229	-4.21788	-23.8396	1.11762	4.77117	-17.885	-0.0644684	3.35441	-0.637244	-0.142879	-0.654376	-0.273632	-0.00553281	0.16159	38.5237	0.0711519	0.244763	155.443	-0.287626	0.227964	57.1734	0.531969	-0.285184	137.574	-0.244344	0.0572354	20.2731	-0.0711519	-0.244763	-108.319	0.00304922	-0.0335994	0.343958	0	0	0	0.0106745	0.0644173	0.0460028	0	0.436326	-6.15208e-19	0	-0.06442
-0.0524588	-0.58935	-7.71876	0.138305	0.425999	-12.3575	-0.781147	-3.49174	-6.36313	1.15698	3.93615	-14.1636	-0.036557	2.79114	0.331673	-0.148769	-0.589021	-0.552994	-0.00420027	0.133254	23.8171	0.0734071	0.225522	171.472	-0.285393	0.223279	30.7881	0.529285	-0.268394	119.386	-0.243893	0.0450969	5.03458	-0.0734071	-0.225521	-98.1648	0.00327955	-0.0340214	0.343951	0	0	0	0.0129232	0.0644177	0.0497767	0	0.436084	-6.04427e-19	0	-0.06442
-0.0574318	-0.497305	-0.92778	0.142288	0.398368	-16.0337	-0.812368	-3.12214	30.4211	1.19241	3.54276	-5.35305	-0.0153129	2.12441	1.8722	-0.154131	-0.536159	-1.1367	-0.00315662	0.104365	-6.27785	0.0754778	0.207075	196.044	-0.283206	0.218681	-21.2249	0.526776	-0.250864	84.7815	-0.243571	0.032194	-19.5717	-0.0754778	-0.207075	-79.7294	0.00352704	-0.034394	0.343944	0	0	0	0.0155582	0.064418	0.0531403	0	0.435143	-5.92299e-19	0	-0.06442
-0.0616678	-0.423596	-0.880616	0.146236	0.394754	-17.6018	-0.843928	-3.15593	36.641	1.22807	3.56684	-4.29675	3.53749e-05	1.53482	1.61136	-0.159234	-0.510304	-1.18794	-0.00235956	0.079706	2.8752	0.0773709	0.189301	207.861	-0.281065	0.214115	-31.6555	0.52445	-0.232649	73.0646	-0.243385	0.0185415	-31.9889	-0.0773709	-0.189306	-52.2003	0.00379288	-0.0347182	0.343935	0	0	0	0.0185088	0.0644184	0.0558938	0	0.433094	-5.78844e-19	0	-0.06442
-0.06529	-0.362219	0.81649	0.150187	0.395121	-15.318	-0.876494	-3.25662	40.1732	1.2639	3.58256	-1.17718	0.0112983	1.12629	1.83312	-0.164146	-0.491178	-1.14341	-0.00175861	0.0600955	-4.53763	0.079092	0.172117	214.17	-0.278969	0.209609	-42.2698	0.522313	-0.213712	60.6344	-0.243344	0.00409633	-45.3656	-0.079092	-0.172112	-19.9821	0.00407836	-0.0349945	0.343924	0	0	0	0.0217124	0.0644187	0.0579076	0	0.429597	-5.641e-19	0	-0.06442
-0.0683582	-0.306825	0.421778	0.154087	0.390041	-13.3347	-0.909354	-3.28602	36.4657	1.29829	3.43913	-0.512349	0.020235	0.893664	1.64417	-0.168827	-0.468081	-0.997208	-0.00130863	0.0449979	-0.275841	0.0806462	0.15542	219.441	-0.276917	0.205189	-41.8768	0.520373	-0.194031	55.3803	-0.243456	-0.0111476	-53.8075	-0.0806462	-0.155419	14.8532	0.00438485	-0.0352235	0.343912	0	0	0	0.0251139	0.064419	0.0591144	0	0.424377	-5.48118e-19	0	-0.06442
-0.0708812	-0.252294	-0.0941752	0.15784	0.375277	-11.1553	-0.94131	-3.19557	31.6145	1.32934	3.10484	-0.228176	0.0281935	0.79585	1.47048	-0.17318	-0.435367	-0.845458	-0.00097295	0.0335679	2.97422	0.0820378	0.139157	224.41	-0.274908	0.200847	-39.3277	0.518636	-0.173628	52.6387	-0.243728	-0.0272214	-59.7105	-0.0820378	-0.139158	48.7778	0.00471383	-0.0354058	0.343899	0	0	0	0.0286653	0.0644193	0.0595014	0	0.417222	-5.30962e-19	0	-0.06442
-0.0728337	-0.195257	-0.30392	0.161332	0.349222	-8.80139	-0.971092	-2.97824	27.2473	1.35533	2.59861	0.0873927	0.0360524	0.78589	1.37499	-0.177087	-0.390634	-0.712081	-0.000723018	0.0249931	3.15529	0.0832705	0.123266	228.038	-0.272942	0.196651	-36.5213	0.517111	-0.15254	51.2558	-0.244169	-0.0441119	-63.0123	-0.0832704	-0.123266	79.0756	0.00506688	-0.0355419	0.343883	0	0	0	0.0323251	0.0644195	0.0591028	0	0.407977	-5.1271e-19	0	-0.06442
-0.0741739	-0.134015	-1.11081	0.164453	0.312065	-7.325	-0.997567	-2.64744	22.3351	1.37492	1.95931	-0.599362	0.0442742	0.822189	1.12938	-0.180423	-0.333595	-0.596863	-0.000537162	0.0185856	6.4132	0.0843475	0.107706	232.179	-0.271015	0.192645	-30.7161	0.515803	-0.130761	53.8317	-0.244788	-0.0618815	-62.2575	-0.0843475	-0.107707	103.532	0.0054457	-0.0356321	0.343864	0	0	0	0.0360585	0.0644197	0.0579916	0	0.396542	-4.93448e-19	0	-0.06442
-0.0748575	-0.068365	-1.3896	0.167104	0.265124	-5.87181	-1.01983	-2.22639	18.9949	1.38723	1.23138	-0.991398	0.0529982	0.872397	0.979138	-0.18308	-0.265749	-0.515661	-0.000399022	0.013814	5.91561	0.0852718	0.0924282	233.565	-0.269127	0.188857	-25.3251	0.51472	-0.108343	57.6148	-0.245593	-0.0805199	-57.8631	-0.0852718	-0.0924304	120.371	0.00585212	-0.0356767	0.343843	0	0	0	0.0398362	0.0644198	0.0562722	0	0.382869	-4.73273e-19	0	-0.06442
-0.0748504	0.000709295	-1.83064	0.16921	0.210603	-5.13466	-1.03726	-1.74314	16.3398	1.39182	0.459015	-1.90526	0.0621337	0.913553	0.749579	-0.184978	-0.189765	-0.46723	-0.000296388	0.0102634	6.2235	0.0860458	0.0773974	234.46	-0.267274	0.185332	-18.9788	0.513868	-0.0852168	63.7417	-0.246594	-0.100112	-50.7114	-0.0860458	-0.0773951	128.508	0.00628809	-0.035676	0.343819	0	0	0	0.0436344	0.0644199	0.0540725	0	0.366956	-4.5229e-19	0	-0.06442
-0.0741367	0.0713781	-2.12345	0.170722	0.151189	-4.90907	-1.04954	-1.22736	15.0064	1.38866	-0.316501	-2.93995	0.0714366	0.930283	0.511661	-0.186069	-0.109163	-0.457946	-0.000220105	0.0076283	5.56865	0.0866716	0.0625826	234.831	-0.265452	0.182137	-12.9633	0.513253	-0.0614882	71.1031	-0.247801	-0.120658	-41.76	-0.0866716	-0.0625826	128.622	0.00675572	-0.0356301	0.343791	0	0	0	0.0474344	0.06442	0.0515363	0	0.348844	-4.30612e-19	0	-0.06442
-0.0727226	0.14141	-2.24906	0.17162	0.0898346	-5.01848	-1.05662	-0.708342	14.8127	1.37807	-1.0584	-3.97277	0.0805731	0.913648	0.27648	-0.186347	-0.0277326	-0.477244	-0.000163495	0.00566104	4.04692	0.087151	0.0479415	233.485	-0.263659	0.179324	-7.14765	0.512882	-0.0371039	79.2224	-0.249223	-0.142223	-30.9478	-0.087151	-0.0479415	121.45	0.00725727	-0.0355391	0.343759	0	0	0	0.0512218	0.06442	0.048815	0	0.328614	-4.08357e-19	0	-0.06442
-0.0706372	0.208534	-2.36001	0.171914	0.0293806	-5.58689	-1.05875	-0.213456	15.5708	1.36073	-1.73423	-5.11522	0.0891601	0.858705	0.0148647	-0.185839	0.0507832	-0.52471	-0.000121436	0.00420586	2.58925	0.0874856	0.0334613	231.636	-0.26189	0.176921	-1.47323	0.512761	-0.0120521	88.1364	-0.250872	-0.164871	-19.0417	-0.0874856	-0.0334591	108.067	0.00779517	-0.035403	0.343722	0	0	0	0.0549867	0.06442	0.0460608	0	0.306385	-3.85651e-19	0	-0.06442
-0.0679305	0.270677	-2.29872	0.171637	-0.0276893	-6.34599	-1.05643	0.232673	17.3782	1.33757	-2.31581	-6.12632	0.0967903	0.763024	-0.231068	-0.184608	0.12313	-0.594734	-9.01639e-05	0.00312723	0.403729	0.0876766	0.0190981	229.014	-0.26014	0.174993	3.30996	0.512898	0.0136495	96.7704	-0.252758	-0.188625	-7.09944	-0.0876766	-0.0191025	90.1527	0.00837201	-0.0352218	0.34368	0	0	0	0.0587227	0.06442	0.043418	0	0.282305	-3.6262e-19	0	-0.06442
-0.0646682	0.32623	-2.18251	0.170844	-0.0793487	-7.30787	-1.05034	0.609112	19.9606	1.30978	-2.77921	-7.0506	0.103046	0.625518	-0.473631	-0.18274	0.186737	-0.682285	-6.69688e-05	0.00231951	-1.75422	0.087725	0.00484064	226.338	-0.258404	0.17361	7.17803	0.513298	0.0400007	104.782	-0.254894	-0.213602	4.01571	-0.087725	-0.00483915	69.623	0.00899059	-0.0349953	0.343631	0	0	0	0.0624266	0.06442	0.0410156	0	0.256553	-3.39396e-19	0	-0.06442
-0.0609273	0.37409	-1.96116	0.169602	-0.12424	-8.30406	-1.04135	0.898862	23.231	1.27873	-3.10497	-7.7603	0.107504	0.445848	-0.687471	-0.180341	0.239943	-0.781056	-4.9737e-05	0.00172318	-4.08365	0.0876315	-0.0093475	223.774	-0.256676	0.172797	9.70588	0.513968	0.0670612	111.428	-0.257293	-0.239861	13.3904	-0.0876316	0.00934601	48.5277	0.00965393	-0.0347234	0.343575	0	0	0	0.0660984	0.06442	0.0389598	0	0.229333	-3.1611e-19	0	-0.06442
-0.05679	0.413729	-1.64759	0.167985	-0.161643	-9.23822	-1.03045	1.09003	27.003	1.24594	-3.27944	-8.1987	0.10975	0.224637	-0.858042	-0.177522	0.281925	-0.884929	-3.69441e-05	0.0012793	-6.45927	0.0873967	-0.0234827	221.699	-0.254949	0.172645	10.7128	0.514917	0.094831	116.253	-0.259967	-0.267473	20.3005	-0.0873967	0.023485	28.813	0.0103652	-0.0344058	0.343511	0	0	0	0.0697401	0.06442	0.0373258	0	0.200869	-2.92897e-19	0	-0.06442
-0.0523387	0.445126	-1.27832	0.16607	-0.191487	-10.0387	-1.01868	1.17652	31.0097	1.21297	-3.29639	-8.335	0.109391	-0.0359535	-0.9727	-0.174394	0.312711	-0.986988	-2.74416e-05	0.000950242	-8.65037	0.0870207	-0.0375994	220.349	-0.253217	0.17319	10.2103	0.51615	0.123382	118.978	-0.262933	-0.29656	24.2847	-0.0870207	0.0375979	12.2026	0.011128	-0.0340421	0.343437	0	0	0	0.0733562	0.06442	0.0361503	0	0.171402	-2.69887e-19	0	-0.06442
-0.0476524	0.468626	-0.856476	0.163927	-0.214289	-10.6064	-1.00708	1.1598	34.9992	1.18138	-3.15976	-8.12314	0.10608	-0.331121	-1.01303	-0.171064	0.333095	-1.07985	-2.03763e-05	0.00070653	-10.6549	0.0865036	-0.05171	219.794	-0.251472	0.174496	8.27029	0.517678	0.152731	119.468	-0.266205	-0.327232	25.1151	-0.0865036	0.0517137	0.0391489	0.0119459	-0.0336319	0.343353	0	0	0	0.0769524	0.06442	0.0354238	0	0.14119	-2.47212e-19	0	-0.06442
-0.0428039	0.484853	-0.4398	0.161617	-0.231026	-10.9064	-0.996586	1.04978	38.5906	1.15251	-2.88608	-7.58998	0.0995574	-0.652223	-0.974084	-0.167619	0.344467	-1.15587	-1.51301e-05	0.000524622	-12.2181	0.0858452	-0.065846	220.015	-0.249706	0.176649	5.27918	0.519507	0.182927	117.894	-0.269801	-0.359559	22.9106	-0.0858452	0.0658423	-6.77694	0.0128229	-0.0331748	0.343256	0	0	0	0.0805357	0.06442	0.0350826	0	0.110498	-2.24999e-19	0	-0.06442
-0.0378584	0.494546	-0.0691812	0.159186	-0.243151	-10.9455	-0.987922	0.866383	41.4576	1.12745	-2.50673	-6.73853	0.0896986	-0.985882	-0.847805	-0.164132	0.34869	-1.20899	-1.1238e-05	0.000389214	-13.2642	0.0850442	-0.0800937	220.879	-0.247908	0.179805	1.6124	0.521649	0.214177	114.544	-0.273741	-0.393993	18.0809	-0.0850442	0.080093	-7.91397	0.0137634	-0.0326702	0.343146	0	0	0	0.0841139	0.06442	0.035001	0	0.0795992	-2.03373e-19	0	-0.06442
-0.0328739	0.498458	0.20339	0.156661	-0.252441	-10.5424	-0.981523	0.639921	42.9539	1.10676	-2.06869	-5.77346	0.0765605	-1.31381	-0.669805	-0.160652	0.348036	-1.22528	-8.34146e-06	0.000289651	-13.5064	0.0840993	-0.0944957	221.718	-0.246067	0.184098	-1.57798	0.524114	0.246549	110.327	-0.278047	-0.430635	11.4209	-0.0840993	0.0944942	-3.60102	0.0147719	-0.0321175	0.343019	0	0	0	0.087695	0.06442	0.0349977	0	0.0487686	-1.8245e-19	0	-0.06442
-0.0279015	0.497235	0.339254	0.154052	-0.260903	-9.82357	-0.977422	0.410038	42.8759	1.09044	-1.63244	-4.71088	0.0604243	-1.61362	-0.446293	-0.157201	0.345017	-1.20374	-6.21866e-06	0.000212281	-12.9633	0.0830105	-0.108878	222.364	-0.244174	0.189264	-4.00938	0.526911	0.279701	105.625	-0.282737	-0.468969	3.61296	-0.0830105	0.108875	5.50707	0.0158534	-0.031516	0.342875	0	0	0	0.091287	0.06442	0.0349692	0	0.0182808	-1.62344e-19	0	-0.06442
-0.0229887	0.491283	0.428331	0.151349	-0.270341	-8.88332	-0.975268	0.215399	41.8944	1.07787	-1.25663	-3.65763	0.0417818	-1.86424	-0.210069	-0.153782	0.34191	-1.16019	-4.62607e-06	0.000159259	-12.1002	0.0817771	-0.123338	223.249	-0.242219	0.195546	-5.93679	0.53005	0.313824	100.827	-0.287831	-0.509375	-4.75501	-0.0817772	0.123335	18.2416	0.0170132	-0.0308649	0.342711	0	0	0	0.0948974	0.06442	0.034885	0	-0.0115941	-1.4316e-19	0	-0.06442
-0.0181803	0.480834	0.541075	0.148534	-0.281493	-7.87664	-0.974517	0.0751019	40.8142	1.06816	-0.970614	-2.66299	0.0212371	-2.05447	0.018446	-0.150383	0.339943	-1.11351	-3.45577e-06	0.000117029	-11.3072	0.0803979	-0.137921	224.743	-0.240188	0.203128	-7.69499	0.53354	0.349027	96.2534	-0.293352	-0.552168	-13.0072	-0.0803979	0.137927	33.2543	0.0182569	-0.0301633	0.342524	0	0	0	0.0985326	0.06442	0.034724	0	-0.0405947	-1.24992e-19	0	-0.06442
-0.0135202	0.466013	0.695786	0.145591	-0.294256	-6.8853	-0.974613	-0.00959039	39.9581	1.06039	-0.777221	-1.72404	-0.000584978	-2.18221	0.234181	-0.146988	0.339465	-1.07096	-2.57804e-06	8.77735e-05	-10.7968	0.078871	-0.152691	226.726	-0.238066	0.212206	-9.17459	0.537393	0.385314	92.3841	-0.299327	-0.59751	-20.3531	-0.078871	0.152694	49.1792	0.0195908	-0.0294104	0.342311	0	0	0	0.102198	0.06442	0.0344729	0	-0.0684713	-1.07928e-19	0	-0.06442
-0.00905027	0.446993	0.887078	0.142509	-0.308195	-5.95463	-0.975061	-0.0448346	39.431	1.05371	-0.667775	-0.829103	-0.0230815	-2.24965	0.436643	-0.143583	0.340497	-1.03471	-1.88475e-06	6.93287e-05	-10.6753	0.0771944	-0.167658	228.869	-0.235836	0.222939	-10.1034	0.541619	0.422645	89.7155	-0.305783	-0.645587	-26.0191	-0.0771944	0.167657	64.7243	0.0210214	-0.0286051	0.34207	0	0	0	0.105896	0.06442	0.034125	0	-0.09499	-9.20428e-20	0	-0.06442
-0.00481021	0.424006	1.74194	0.139281	-0.322807	-3.1959	-0.975458	-0.0396788	38.5849	1.04742	-0.629127	-0.106983	-0.0456923	-2.26107	0.594875	-0.140154	0.342964	-0.989971	-1.40669e-06	4.78057e-05	-11.0512	0.0753658	-0.182854	247.081	-0.23348	0.235598	-9.57942	0.546228	0.460899	87.6076	-0.312748	-0.696489	-28.6138	-0.0753659	0.182854	147.606	0.0225557	-0.0277464	0.341797	0	0	0	0.109628	0.06442	0.0336802	0	-0.119936	-7.74001e-20	0	-0.06442
-0.000836473	0.397374	1.88465	0.135905	-0.337599	-4.33875	-0.975497	-0.00385046	46.3091	1.04096	-0.646508	1.02292	-0.0679119	-2.22196	0.979317	-0.136686	0.346746	-1.18277	-1.06212e-06	3.44578e-05	-14.1988	0.0733827	-0.198312	292.528	-0.230975	0.250474	-10.9111	0.551228	0.499922	103.941	-0.320252	-0.750378	-35.9149	-0.0733827	0.198312	174.753	0.0242013	-0.0268331	0.341489	0	0	0	0.113393	0.06442	0.033143	0	-0.143119	-6.40501e-20	0	-0.06442
0.00283847	0.367494	2.00695	0.132384	-0.352149	-2.09208	-0.974965	0.0531673	36.783	1.03391	-0.705016	1.58605	-0.0892975	-2.13856	0.886317	-0.133169	0.351743	-0.882366	-7.72101e-07	2.90014e-05	-12.7584	0.0712421	-0.214064	227.641	-0.228296	0.267962	-6.83236	0.556621	0.539333	85.0532	-0.328325	-0.807294	-25.0518	-0.0712421	0.214062	137.386	0.0259664	-0.0258639	0.341143	0	0	0	0.117185	0.06442	0.0325224	0	-0.164373	-5.20288e-20	0	-0.06442
0.00618677	0.33483	1.94907	0.128722	-0.36615	-2.23065	-0.973741	0.12238	38.2875	1.02601	-0.79	2.21471	-0.109475	-2.01776	1.03951	-0.12959	0.357832	-0.909423	-5.86259e-07	1.85842e-05	-13.8788	0.0689407	-0.230141	233.531	-0.22541	0.28853	-3.25219	0.562409	0.578767	92.7902	-0.336998	-0.867304	-20.7388	-0.0689407	0.230143	141.296	0.0278596	-0.0248376	0.340754	0	0	0	0.120998	0.06442	0.0318308	0	-0.183565	-4.13566e-20	0	-0.06442
0.00918597	0.29992	2.27817	0.124929	-0.37936	-2.39204	-0.971785	0.195611	44.3775	1.01713	-0.887322	3.25478	-0.128146	-1.86708	1.38137	-0.125941	0.36495	-1.0324	-4.24968e-07	1.61291e-05	-18.3092	0.0664748	-0.246591	262.876	-0.222282	0.312813	0.482217	0.568584	0.617498	110.924	-0.346301	-0.930315	-17.5539	-0.0664748	0.246592	159.573	0.0298904	-0.0237526	0.340321	0	0	0	0.124817	0.06442	0.0310831	0	-0.200594	-3.20376e-20	0	-0.06442
0.0118192	0.263321	2.28216	0.121012	-0.39163	-1.72084	-0.96913	0.265563	41.8052	1.0073	-0.983608	3.59304	-0.145091	-1.6945	1.36111	-0.122211	0.372992	-0.942774	-3.2555e-07	9.94184e-06	-19.2398	0.0638403	-0.26345	241.33	-0.218866	0.341591	6.74751	0.57513	0.65462	112.31	-0.356263	-0.996229	-4.42599	-0.0638403	0.26345	147.264	0.0320688	-0.0226077	0.33984	0	0	0	0.128628	0.06442	0.0302959	0	-0.215399	-2.40579e-20	0	-0.06442
0.0140757	0.22565	2.22807	0.116983	-0.402927	-1.49139	-0.96587	0.325954	41.5359	0.996635	-1.06633	3.90545	-0.160177	-1.50861	1.39839	-0.118392	0.381898	-0.922571	-2.44506e-07	8.10439e-06	-20.9382	0.0610326	-0.280768	234.157	-0.215108	0.37584	13.8056	0.582018	0.688875	120.326	-0.36691	-1.06472	8.42751	-0.0610326	0.280766	143.415	0.0344055	-0.021401	0.339309	0	0	0	0.132408	0.06442	0.0294863	0	-0.227959	-1.7385e-20	0	-0.06442
0.0159509	0.187522	2.34965	0.11285	-0.413296	-1.42713	-0.962154	0.371569	45.1106	0.985397	-1.12382	4.51417	-0.173362	-1.31848	1.60677	-0.114476	0.391605	-0.991747	-2.30005e-07	1.45008e-06	-24.908	0.0580467	-0.298593	247.973	-0.21094	0.416851	21.2592	0.589203	0.71848	137.415	-0.378264	-1.13533	18.9585	-0.0580467	0.298594	152.415	0.0369122	-0.020131	0.338727	0	0	0	0.136131	0.06442	0.0286716	0	-0.238298	-1.19661e-20	0	-0.06442
0.0174464	0.149546	2.27028	0.108621	-0.422902	-1.16772	-0.958173	0.398099	45.1172	0.973944	-1.14527	4.58203	-0.184698	-1.13364	1.61821	-0.110455	0.402066	-0.985992	-1.72953e-07	5.70516e-06	-27.1001	0.0548768	-0.316985	243.095	-0.206278	0.466159	29.5937	0.596615	0.74119	147.935	-0.390337	-1.20735	32.9774	-0.0548768	0.316985	150.021	0.0396013	-0.0187959	0.338095	0	0	0	0.139765	0.06442	0.0278679	0	-0.246491	-7.72757e-21	0	-0.06442
0.0185697	0.112333	2.08497	0.104302	-0.431916	-0.994345	-0.954146	0.402725	44.6029	0.962731	-1.12131	4.40049	-0.194338	-0.96394	1.58011	-0.106323	0.413249	-0.97958	-1.41742e-07	3.12112e-06	-28.8843	0.0515168	-0.336005	236.849	-0.20102	0.525762	38.2409	0.604155	0.754011	157.968	-0.403135	-1.27976	47.0655	-0.0515168	0.336006	146.708	0.0424861	-0.0173938	0.337416	0	0	0	0.143272	0.06442	0.0270894	0	-0.252663	-4.57327e-21	0	-0.06442
0.0193342	0.0764469	1.95854	0.0998954	-0.440647	-0.84298	-0.950306	0.384045	45.9877	0.952288	-1.04423	4.29314	-0.202532	-0.819461	1.63437	-0.102071	0.42514	-1.02107	-1.02341e-07	3.94012e-06	-31.7342	0.0479596	-0.355718	241.993	-0.195039	0.598083	47.2022	0.611686	0.753045	172.61	-0.416646	-1.35114	58.346	-0.0479596	0.355719	150.537	0.045581	-0.0159228	0.336697	0	0	0	0.146607	0.06442	0.0263479	0	-0.256999	-2.38375e-21	0	-0.06442
0.019758	0.0423875	0.751626	0.0954004	-0.449499	-2.55952	-0.94688	0.342542	37.9245	0.943202	-0.908649	2.96577	-0.209635	-0.71027	1.03357	-0.0976926	0.437875	-0.836249	-8.04704e-08	2.18706e-06	-43.2279	0.0441977	-0.376191	171.481	-0.188178	0.686195	116.035	0.619018	0.733232	260.126	-0.43084	-1.41942	208.948	-0.0441977	0.37619	30.1656	0.0489013	-0.0143808	0.335946	0	0	0	0.149718	0.06442	0.025651	0	-0.259739	-1.01494e-21	0	-0.06442
0.0198642	0.0106204	0.349147	0.090812	-0.458837	-4.84476	-0.944069	0.281131	54.1478	0.936082	-0.712025	4.74917	-0.216097	-0.646159	1.85741	-0.0931776	0.451501	-1.17168	-7.35357e-08	6.93467e-07	-66.1801	0.0402227	-0.397493	222.205	-0.180239	0.793882	176.904	0.625899	0.688106	383.949	-0.44566	-1.48198	302.924	-0.0402227	0.397493	-32.916	0.0524635	-0.0127655	0.33518	0	0	0	0.152546	0.06442	0.0250024	0	-0.261192	-2.97107e-22	0	-0.06442
0.0196793	-0.018494	0.692995	0.086121	-0.469103	-3.36219	-0.942017	0.205213	52.2924	0.931528	-0.455332	4.03621	-0.222461	-0.6364	1.77613	-0.088516	0.466165	-1.08928	-4.99765e-08	2.35593e-06	-68.9823	0.0360258	-0.419692	200.883	-0.170981	0.925818	176.32	0.631993	0.60935	377.498	-0.461012	-1.53515	293.426	-0.0360258	0.419691	-68.53	0.0562853	-0.0110749	0.33442	0	0	0	0.155025	0.06442	0.0244	0	-0.26173	-3.36448e-23	0	-0.06442
0.0192326	-0.0446694	-1.62445	0.0813139	-0.480712	-5.27579	-0.940778	0.123835	34.4612	0.930087	-0.144172	-0.636777	-0.229356	-0.689572	0.652363	-0.0836956	0.482038	-0.918296	-4.17499e-08	8.22656e-07	-44.2229	0.0315975	-0.442836	142.608	-0.160102	1.08787	137.063	0.636855	0.486267	284.289	-0.476753	-1.57416	216.651	-0.0315975	0.442836	-79.6969	0.0603856	-0.00930632	0.333695	0	0	0	0.156933	0.06442	0.0238355	0	-0.261799	-7.70372e-34	0	-0.06442
0.0185553	-0.0677273	-2.52331	0.0763732	-0.494065	-5.17139	-0.94028	0.0498652	23.8144	0.932251	0.216401	-4.57393	-0.237546	-0.818996	-0.0938288	-0.0787024	0.499319	-0.82606	-5.29605e-08	-1.12106e-06	-34.6815	0.0269278	-0.466966	116.42	-0.147228	1.28738	125.4	0.639906	0.305104	248.586	-0.492678	-1.59247	184.853	-0.0269278	0.466964	-84.4847	0.0647849	-0.00745743	0.333041	0	0	0	0.156933	0.06442	0.0232937	0	-0.261799	-7.70372e-34	0	-0.06442
0.0176797	-0.0875629	-5.57045	0.0712811	-0.509209	-10.2514	-0.940234	0.00461936	33.3265	0.938896	0.664538	-10.1978	-0.248441	-1.08949	-0.0818544	-0.0735235	0.517896	-1.45987	-2.83142e-08	2.46463e-06	-44.909	0.022007	-0.492082	212.762	-0.13189	1.53382	165.548	0.640383	0.0476301	332.319	-0.508493	-1.58147	176.045	-0.022007	0.492083	-94.2687	0.0647849	-0.00745743	0.333041	0	0	0	0.156933	0.06442	0.0232937	0	-0.261799	-7.70372e-34	0	-0.06442
0.0167176	-0.0962058	-3.60219	0.0663245	-0.495668	0.639757	-0.940273	-0.00398159	-5.25867	0.949323	1.04265	-16.9527	-0.261981	-1.35404	-2.54089	-0.0684617	0.506175	-0.501105	-2.22839e-08	6.0303e-07	-7.45866	0.0171418	-0.486521	87.8236	-0.115229	1.66611	163.361	0.638484	-0.189865	234.35	-0.523255	-1.47626	110.927	-0.0171418	0.48652	-62.4902	0.0647849	-0.00745743	0.333041	0	0	0	0.156933	0.06442	0.0232937	0	-0.261799	-7.70372e-34	0	-0.06442
0.015876	-0.0841655	26.1787	0.0621641	-0.416041	-74.0606	-0.940332	-0.00587702	324.651	0.959305	0.998223	335.086	-0.27426	-1.22786	188.238	-0.0642067	0.4255	30.4802	-3.69016e-08	-1.46177e-06	-54.9459	0.0130348	-0.410701	183.614	-0.100705	1.45239	-216.749	0.636154	-0.233024	-69.6574	-0.535449	-1.21937	-133.784	-0.0130348	0.410701	-1.81273	0.0647849	-0.00745743	0.333041	0	0	0	0.156933	0.06442	0.0232937	0	-0.261799	-7.70372e-34	0	-0.06442
0.0151991	-0.0676934	42.7681	0.0588789	-0.328512	132.605	-0.940388	-0.00557899	442.755	0.967631	0.832605	741.468	-0.284285	-1.00248	506.808	-0.0608446	0.336207	240.777	-3.74758e-08	-5.74168e-08	-118.844	0.00978336	-0.325142	-204.967	-0.0890419	1.1663	-480.835	0.634048	-0.210601	-334.563	-0.545006	-0.955701	-268.629	-0.00978341	0.32514	45.7197	0.0677866	-0.0061644	0.332678	0	0	0	0.157396	0.06442	0.0214933	0	-0.241144	-7.70372e-34	0	-0.06442
0.0145713	-0.0627805	10.093	0.0561563	-0.272267	-9.69679	-0.939739	0.0648916	59.7959	0.973676	0.604504	430.335	-0.291248	-0.696287	367.33	-0.0580426	0.280204	283.106	2.17151e-08	5.91908e-06	-22.8347	0.00707513	-0.270823	-83.3513	-0.0789477	1.00942	-87.1015	0.63162	-0.242782	-69.135	-0.552672	-0.766635	-41.4104	-0.00707513	0.270828	5.20768	0.0705582	-0.0050435	0.332409	0	0	0	0.158358	0.06442	0.0171157	0	-0.19134	-7.70372e-34	0	-0.06442
0.013689	-0.0882275	-11.4059	0.0534226	-0.273364	-48.549	-0.935519	0.422031	-34.0322	0.973575	-0.0100791	177.539	-0.290527	0.0720769	163.45	-0.0551727	0.28699	135.216	9.58493e-09	-1.21301e-06	1.55932	0.00432648	-0.274865	-9.59517	-0.0675812	1.13665	1.64592	0.62718	-0.444019	-4.89704	-0.559599	-0.692636	1.80229	-0.00432649	0.274864	0.352564	0.0730068	-0.00411885	0.332226	0	0	0	0.159367	0.06442	0.0106515	0	-0.118628	-7.70372e-34	0	-0.06442
0.0123811	-0.130784	-7.77506	0.0505834	-0.283921	-52.0099	-0.92306	1.24588	-43.4072	0.957771	-1.58038	89.8833	-0.272782	1.77449	78.1543	-0.0521177	0.305499	67.0126	1.221e-08	2.6251e-07	0.158202	0.00145564	-0.287084	1.50029	-0.0543132	1.3268	7.89956	0.62023	-0.694984	0.866822	-0.565917	-0.631833	1.92185	-0.00145566	0.287084	0.388434	0.0751591	-0.00335924	0.332109	0	0	0	0.159891	0.06442	0.00441972	0	-0.0491278	-7.70372e-34	0	-0.06442
0.010652	-0.172914	-43.2765	0.0477097	-0.28737	18.0924	-0.898069	2.49907	-71.3336	0.919059	-3.87119	191.457	-0.232498	4.02843	189.86	-0.0489751	0.314262	108.464	-2.39376e-08	-3.61476e-06	-24.4181	-0.00145083	-0.290647	-128.736	-0.0394046	1.49086	54.3303	0.610874	-0.93556	28.8682	-0.57147	-0.555301	-10.7533	0.00145081	0.290647	-27.8318	0.0771295	-0.00269464	0.332039	0	0	0	0.159997	0.06442	0.000740848	0	-0.00823173	-7.70372e-34	0	-0.06442
0.00869822	-0.195379	-38.8238	0.044896	-0.281368	110.558	-0.86061	3.74593	-248.098	0.862258	-5.68019	140.704	-0.175413	5.70842	254.824	-0.0458926	0.30825	61.3144	1.86403e-08	4.25779e-06	-26.1996	-0.00429022	-0.283939	-240.413	-0.023331	1.60735	169.909	0.599432	-1.14419	87.3875	-0.576102	-0.463152	-9.72919	0.00429022	0.283941	-43.192	0.0790874	-0.0020328	0.332005	0	0	0	0.16	0.06442	-9.71445e-17	0	-4.44089e-16	-7.70372e-34	0	-0.06442
0.00680899	-0.188923	65.697	0.0421953	-0.270072	-237.518	-0.817851	4.27588	63.7422	0.800934	-6.13235	251.1	-0.114019	6.13947	234.65	-0.04296	0.293258	-52.6733	2.31462e-09	-1.63257e-06	-17.9959	-0.00700913	-0.271892	74.2929	-0.00640908	1.6922	-4.86618	0.586132	-1.33005	-3.68916	-0.579723	-0.362134	-5.93016	0.00700914	0.271893	-3.83434	0.0812243	-0.00127579	0.332008	0	0	0	0.16	0.06442	0	0	0	-7.70372e-34	0	-0.06442
0.00519913	-0.160986	-43.8039	0.0395934	-0.26019	-51.8607	-0.779261	3.85903	279.739	0.740487	-6.04472	368.901	-0.056944	5.70748	268.917	-0.0401726	0.278742	-101.234	-5.93907e-08	-6.17053e-06	20.8074	-0.00962425	-0.261512	-43.5139	0.0114158	1.78249	-198.155	0.570852	-1.52798	-127.222	-0.582268	-0.254518	-117.118	0.00962425	0.26151	-54.7945	0.0837222	-0.000336524	0.332065	0	0	0	0.16	0.06442	0	0	0	-7.70372e-34	0	-0.06442
0.00391928	-0.127985	-48.5749	0.0370089	-0.25845	187.531	-0.748571	3.06895	319.616	0.690932	-4.95547	404.516	-0.0128285	4.41155	306.418	-0.0374445	0.272812	-98.186	-2.79075e-08	3.14832e-06	34.5633	-0.0122179	-0.259364	-274.828	0.0306851	1.92693	-302.536	0.552911	-1.79412	-219.214	-0.583596	-0.132799	-269.935	0.0122179	0.259366	-149.439	0.0867203	0.000844639	0.332209	0	0	0	0.16	0.06442	0	0	0	-7.70372e-34	0	-0.06442
0.00293444	-0.0984842	4.97356	0.0343128	-0.26961	533.538	-0.725457	2.31141	62.896	0.65621	-3.47217	150.559	0.0171635	2.9992	168.465	-0.0346391	0.280542	-36.9365	-2.61944e-08	1.71312e-07	-34.2813	-0.0149184	-0.270056	-596.74	0.0525054	2.18203	-70.191	0.530834	-2.20772	-76.1042	-0.583339	0.0256896	-237.685	0.0149184	0.270054	-188.355	0.0902829	0.00228338	0.332484	0	0	0	0.16	0.06442	0	0	0	-7.70372e-34	1.16708e-08	-0.06442
0.00218905	-0.0745391	-321.29	0.0313588	-0.295403	-154.307	-0.708285	1.71721	-341.356	0.635241	-2.09694	-21.2704	0.0344647	1.73012	-420.422	-0.0316025	0.303652	-40.1538	7.47505e-07	7.73699e-05	35.182	-0.0178703	-0.295182	-225.438	0.0786109	2.61055	-219.039	0.502101	-2.87324	-132.964	-0.580689	0.265056	-54.88	0.0178703	0.295183	-29.612	0.0943669	0.00393484	0.332931	0	0	0	0.16	0.06442	0	0	0	-7.70372e-34	2.50876e-06	-0.06442
0.00162974	-0.0559303	-87.756	0.0280201	-0.333866	-316.326	-0.695101	1.31837	-451.625	0.62534	-0.990057	-266.434	0.0411497	0.6685	-496.852	-0.028202	0.340058	-258.623	1.52945e-05	0.0014547	-0.968862	-0.0211974	-0.332712	-12.7114	0.110433	3.18222	-25.287	0.464616	-3.74853	-15.7054	-0.574628	0.606042	3.0497	0.0211974	0.332714	1.24023	0.0987892	0.0056771	0.333556	0	0	0	0.16	0.06442	0	0	0	-7.70372e-34	3.35296e-05	-0.06442
0.00121202	-0.0417722	-16.6901	0.0242318	-0.378835	-79.6912	-0.684018	1.10836	-151.015	0.623422	-0.191814	-94.2419	0.0393628	-0.178683	-141.33	-0.0243673	0.383469	-69.9825	9.83373e-05	0.00830428	-0.524694	-0.0249625	-0.376512	-4.69278	0.145935	3.55014	2.92939	0.422155	-4.24604	-3.03713	-0.56564	0.898814	0.684322	0.0249633	0.376591	0.403282	0.1033	0.00721523	0.334342	0	0	0	0.16	0.06442	0	0	0	-7.70372e-34	0.000208478	-0.06442
0.000900812	-0.031121	0.766975	0.0200479	-0.418385	3.67947	-0.673438	1.058	-23.4611	0.626478	0.305521	-14.1103	0.0311977	-0.81651	-1.99842	-0.0201488	0.421845	0.098413	0.000358864	0.0260527	0.674363	-0.0291084	-0.414591	-3.06052	0.17788	3.19458	8.10372	0.387367	-3.47885	-8.38485	-0.557075	0.856543	-2.21965	0.0291148	0.415142	0.317015	0.107508	0.00885499	0.335174	0	0	0	0.16	0.06442	0	0	0	-7.70372e-34	0.000594412	-0.06442
0.000669303	-0.0231509	43.2038	0.0156008	-0.444717	2.11005	-0.662248	1.11896	-225.656	0.63187	0.539285	-159.78	0.0186736	-1.25241	-97.7375	-0.0156759	0.447297	-23.4828	0.00094324	0.0584376	-1.28544	-0.0334972	-0.438878	-19.5539	0.197798	1.99174	92.6127	0.374639	-1.27282	26.7056	-0.552677	0.439733	4.63342	0.0335267	0.441192	-0.0125241	0.111437	0.010412	0.336021	0	0	0	0.16	0.06442	0	0	0	-7.70372e-34	0.00135959	-0.06442
0.000497214	-0.0172089	-37.6016	0.0109544	-0.464632	-152.121	-0.649906	1.23425	-223.687	0.63759	0.57199	-127.348	0.00362391	-1.50497	-227.731	-0.0110103	0.466557	-116.096	0.00200687	0.106363	0.395779	-0.0380578	-0.456059	-9.77483	0.201347	0.354941	11.3193	0.390602	1.59633	-14.5392	-0.553117	-0.0439286	-1.42208	0.0381559	0.462921	0.977779	0.115106	0.0118886	0.336855	0	0	0	0.16	0.06442	0	0	0	-7.70372e-34	0.0025662	-0.06442
0.000369329	-0.0127884	-58.027	0.00620366	-0.475079	-254.355	-0.636258	1.36471	-351.746	0.642366	0.477612	-200.352	-0.0125626	-1.61865	-386.162	-0.00624518	0.47651	-195.687	0.00367419	0.166732	-0.0636486	-0.0426862	-0.462842	-16.3339	0.188952	-1.23955	14.7204	0.432304	4.17016	-10.6745	-0.556232	-0.311518	1.41572	0.0429429	0.478702	1.16062	0.118536	0.0132871	0.337656	0	0	0	0.16	0.06442	0	0	0	-7.70372e-34	0.00414877	-0.06442
0.000274315	-0.00950141	-38.5539	0.0014364	-0.476725	-236.489	-0.621391	1.48671	-396.878	0.645526	0.315922	-234.179	-0.0289278	-1.63653	-395.441	-0.00146725	0.477793	-190.949	0.00600842	0.233423	-3.27938	-0.0472849	-0.459865	-21.5059	0.163762	-2.51898	82.7872	0.489853	5.75493	35.0482	-0.559064	-0.283247	11.2218	0.0478435	0.490064	0.381735	0.121745	0.0146095	0.338412	0	0	0	0.16	0.06442	0	0	0	-7.70372e-34	0.00590815	-0.06442
0.000203751	-0.00705646	117.875	-0.00327658	-0.471298	65.2313	-0.605517	1.58741	-584.524	0.646815	0.128978	-383.068	-0.0448581	-1.59303	-338.604	0.00325366	0.472092	-111.234	0.00899105	0.298264	-74.5659	-0.0517749	-0.448999	-223.4	0.130101	-3.36605	408.987	0.551364	6.15113	239.243	-0.559274	-0.0209868	-3.05707	0.0528252	0.49817	-75.9613	0.12475	0.0158579	0.339114	0	0	0	0.16	0.06442	0	0	0	-7.70372e-34	0.0075634	-0.06442
0.000151331	-0.00524192	209.852	-0.00788217	-0.460559	398.863	-0.588904	1.66134	-394.762	0.646252	-0.0562966	-277.931	-0.0599924	-1.51343	-154.053	0.0078652	0.461154	-9.77749	-0.000765969	-0.975702	-128.087	-0.0560988	-0.432394	-479.013	0.0926246	-3.74767	381.184	0.613865	6.25006	208.084	-0.555779	0.349534	-233.717	0.0578484	0.502314	-253.342	0.127566	0.017034	0.339758	0	0	0	0.16	0.06442	0	0	0	-7.70372e-34	0.00884511	-0.06442
0.000112359	-0.00389728	-10.6127	-0.0123425	-0.446037	-43.9843	-0.571829	1.70745	59.6849	0.644012	-0.22403	16.2871	-0.0741462	-1.41538	4.1551	0.0123299	0.446473	-2.36441	-0.00868009	-0.791412	-29.7639	-0.06022	-0.412126	177.103	0.0558466	-3.6778	-55.4329	0.676609	6.27441	-57.3418	-0.548813	0.696594	-399.778	0.0628489	0.500047	-232.848	0.130209	0.0181398	0.340343	0	0	0	0.16	0.06442	0	0	0	-7.70372e-34	0.00959756	-0.06442
8.34632e-05	-0.00288953	-11.8033	-0.0166315	-0.428896	-32.2559	-0.554555	1.72749	96.8055	0.64035	-0.366241	38.5871	-0.0872531	-1.31069	8.35246	0.0166222	0.429225	-1.83438	-0.00447313	0.420695	14.8219	-0.0641211	-0.390109	129.169	0.0237656	-3.2081	-142.138	0.739418	6.28085	-97.763	-0.539571	0.924212	-361.777	0.0677354	0.488652	-201.718	0.132694	0.0191769	0.34087	0	0	0	0.16	0.06442	0	0	0	-7.70372e-34	0.00985565	-0.06442
6.19946e-05	-0.00214686	-1.88761	-0.0207321	-0.410056	-1.12993	-0.53731	1.72448	30.2802	0.63555	-0.48002	8.33881	-0.0993223	-1.20692	2.16004	0.0207252	0.410298	-0.619541	0.00315625	0.762939	-11.017	-0.0677987	-0.36776	51.3089	-0.000557683	-2.43232	-2.94128	0.797492	5.80743	20.1352	-0.529594	0.997722	-179.509	0.0724045	0.466911	-118.321	0.135032	0.0201468	0.341341	0	0	0	0.16	0.06442	0	0	0	-7.70372e-34	0.010676	-0.06442
4.60446e-05	-0.001595	0.636307	-0.0246337	-0.390166	-0.0314507	-0.520289	1.70211	-3.68626	0.629893	-0.565612	-6.02212	-0.110409	-1.10864	-0.88023	0.0246286	0.390347	-0.330643	0.0109222	0.776591	-19.6803	-0.0712842	-0.348552	30.6017	-0.0165232	-1.59655	55.4447	0.843919	4.64268	61.2282	-0.520845	0.874841	-67.4795	0.0768028	0.439836	-56.6033	0.137236	0.021051	0.341759	0	0	0	0.16	0.06442	0	0	0	-7.70372e-34	0.0129801	-0.06442
3.41987e-05	-0.00118459	2.542	-0.0283307	-0.369702	5.04678	-0.503647	1.66416	-18.9923	0.623643	-0.625086	-13.1508	-0.120592	-1.01836	-2.30607	0.028327	0.369835	-0.122844	0.0177841	0.686193	-21.132	-0.0746836	-0.339937	14.7289	-0.0279611	-1.14379	73.0633	0.88287	3.89518	65.0196	-0.516452	0.439364	-48.053	0.0810058	0.420299	-46.9547	0.139319	0.021891	0.342129	0	0	0	0.16	0.06442	0	0	0	-7.70372e-34	0.0158307	-0.06442
2.54205e-05	-0.000877822	3.36357	-0.0318206	-0.34899	9.05194	-0.487506	1.61416	-22.8893	0.617028	-0.66148	-16.2376	-0.129965	-0.937295	-2.7882	0.0318179	0.349093	-0.0966805	0.0235827	0.579865	-22.5253	-0.0781012	-0.34176	13.729	-0.0397874	-1.18263	82.6443	0.921519	3.86484	73.7727	-0.51849	-0.203806	-70.5089	0.0851271	0.412124	-63.5175	0.141291	0.0226679	0.342453	0	0	0	0.16	0.06442	0	0	0	-7.70372e-34	0.0192509	-0.06442
1.88747e-05	-0.000654574	156.534	-0.0351034	-0.328277	-267.138	-0.471952	1.55538	-150.829	0.610245	-0.678247	114.705	-0.138622	-0.865707	-11.0691	0.0351014	0.32835	-255.307	0.0284082	0.482545	-39.3344	-0.081547	-0.344582	-140.774	-0.0537263	-1.39389	101.692	0.961617	4.00982	58.036	-0.525976	-0.748622	-72.2156	0.089186	0.405891	-84.513	0.143162	0.0233829	0.342736	0	0	0	0.16	0.06442	0	0	0	-7.70372e-34	0.023256	-0.06442
1.40597e-05	-0.000481504	6.14466	-0.0381804	-0.3077	-771.527	-0.457046	1.49061	-35.9971	0.603458	-0.67873	390.298	-0.146656	-0.803411	114.12	0.038179	0.307756	-471.373	0.0324009	0.399266	-9.06752	-0.0849948	-0.344778	26.6011	-0.0701766	-1.64503	-49.1086	1.00271	4.10888	-70.3682	-0.537001	-1.10251	-1.43606	0.0931606	0.397462	3.72805	0.144942	0.0240373	0.342982	0	0	0	0.16	0.06442	0	0	0	-7.70372e-34	0.0278539	-0.06442
1.04367e-05	-0.000362305	-22.3414	-0.0410541	-0.287372	39.0125	-0.442824	1.42218	21.6041	0.596798	-0.666046	66.0639	-0.154155	-0.749837	65.5527	0.0410531	0.287409	-24.0574	0.0356847	0.328383	12.007	-0.0884063	-0.341144	-47.9518	-0.0890333	-1.88567	17.272	1.04356	4.08562	9.17656	-0.549595	-1.25939	2.99291	0.0970109	0.385031	-1.45661	0.146641	0.0246319	0.343194	0	0	0	0.16	0.06442	0	0	0	-7.70372e-34	0.0330451	-0.06442
7.77712e-06	-0.000265953	1.09806	-0.0437274	-0.267331	2.48987	-0.429304	1.35201	-10.1121	0.590367	-0.643051	-5.61116	-0.161198	-0.704297	-1.09891	0.0437267	0.267361	0.0387993	0.0383513	0.266663	-0.792249	-0.0917415	-0.33352	-2.41208	-0.110036	-2.10024	26.9166	1.08285	3.92859	18.5352	-0.562056	-1.24615	3.81681	0.100691	0.368012	-0.329916	0.148267	0.0251677	0.343375	0	0	0	0.16	0.06442	0	0	0	-7.70372e-34	0.0388238	-0.06442
5.79077e-06	-0.000198636	1.19104	-0.0462036	-0.247614	2.94675	-0.416487	1.28165	-10.5963	0.584246	-0.612122	-5.95698	-0.167858	-0.66606	-1.15383	0.0462031	0.247641	0.0431999	0.0404619	0.211059	-1.06076	-0.0949638	-0.322237	-2.26069	-0.132903	-2.28673	28.2993	1.11938	3.65332	20.6226	-0.573056	-1.1	3.91533	0.104156	0.346501	-0.380408	0.14983	0.0256455	0.343529	0	0	0	0.16	0.06442	0	0	0	-7.70372e-34	0.0451778	-0.06442
4.31279e-06	-0.000147798	51.47	-0.048486	-0.228238	-679.216	-0.404364	1.21228	-60.8445	0.578493	-0.575286	282.392	-0.174203	-0.634433	22.4813	0.0484856	0.228251	-412.95	0.0420547	0.159285	-13.9546	-0.0980418	-0.307801	24.9574	-0.157375	-2.44723	-11.4608	1.15224	3.28581	-48.9215	-0.58165	-0.859344	0.840501	0.107366	0.320992	3.28778	0.151337	0.026066	0.343657	0	0	0	0.16	0.06442	0	0	0	-7.70372e-34	0.0520891	-0.06442
3.19186e-06	-0.000112093	-23.6062	-0.0505778	-0.209188	-247.528	-0.392916	1.14485	33.7641	0.573151	-0.534201	210.728	-0.18029	-0.608751	123.894	0.0505776	0.209198	-182.889	0.0431531	0.109832	6.23096	-0.10095	-0.290793	-25.5433	-0.183216	-2.58408	1.89062	1.18078	2.85417	-13.9998	-0.587249	-0.559944	1.38802	0.110288	0.292239	-0.121385	0.152796	0.02643	0.343762	0	0	0	0.16	0.06442	0	0	0	-7.70372e-34	0.0595344	-0.06442
2.39798e-06	-7.93877e-05	20.8271	-0.0524824	-0.190455	-67.4648	-0.382116	1.08001	-14.2086	0.568249	-0.490195	45.7514	-0.186174	-0.588387	62.3071	0.0524822	0.190464	-39.8365	0.0437719	0.061886	-5.06704	-0.103669	-0.271876	3.82683	-0.210217	-2.70008	38.1559	1.20465	2.38656	21.3096	-0.589583	-0.233406	5.01968	0.1129	0.261192	0.0210797	0.154214	0.026738	0.343847	0	0	0	0.16	0.06442	0	0	0	-7.70372e-34	0.0674853	-0.06442
1.76516e-06	-6.32822e-05	20.8484	-0.0542026	-0.172024	-122.789	-0.371934	1.01824	34.0055	0.563806	-0.444287	143.801	-0.191903	-0.572906	149.908	0.0542025	0.172027	-82.8952	0.0439235	0.0151567	-2.51733	-0.106185	-0.25169	-4.20188	-0.238199	-2.79823	27.5996	1.22374	1.90938	9.75978	-0.588651	0.0931919	3.82173	0.115189	0.228911	0.0582429	0.155599	0.0269904	0.343912	0	0	0	0.16	0.06442	0	0	0	-7.70372e-34	0.075909	-0.06442
1.32831e-06	-4.3685e-05	40.6758	-0.0557412	-0.153862	-277.271	-0.362335	0.959867	111.626	0.559834	-0.397247	329.322	-0.197521	-0.561829	323.471	0.0557411	0.153867	-175.788	0.0436205	-0.0302944	-3.58672	-0.108494	-0.230812	0.0264479	-0.267023	-2.88236	17.7799	1.23821	1.44709	-9.38708	-0.584674	0.397706	2.54339	0.117153	0.196408	0.809717	0.156959	0.0271878	0.343958	0	0	0	0.16	0.06442	0	0	0	-7.70372e-34	0.0847685	-0.06442
9.78229e-07	-3.50081e-05	51.2843	-0.0571008	-0.135953	-350.666	-0.353284	0.905058	148.37	0.556337	-0.349635	413.766	-0.20307	-0.554846	401.448	0.0571007	0.135954	-218.299	0.0428789	-0.0741616	-4.25354	-0.110591	-0.209767	3.16615	-0.296598	-2.95757	14.1204	1.24843	1.02208	-18.8477	-0.578045	0.662905	1.90342	0.1188	0.164672	1.221	0.158299	0.0273303	0.343988	0	0	0	0.16	0.06442	0	0	0	-7.70372e-34	0.0940231	-0.06442
7.54427e-07	-2.23802e-05	43.7249	-0.0582834	-0.118263	-288.668	-0.344745	0.853941	119.661	0.553319	-0.301862	337.865	-0.208586	-0.55166	328.561	0.0582834	0.118269	-179.583	0.0417185	-0.116046	-3.83061	-0.112481	-0.188988	2.34569	-0.326901	-3.03021	16.3478	1.25497	0.65372	-13.5727	-0.569279	0.876582	2.08028	0.120145	0.134529	1.00399	0.159627	0.0274184	0.344	0	0	0	0.16	0.06442	0	0	0	-7.70372e-34	0.103629	-0.06442
5.71646e-07	-1.82781e-05	30.1498	-0.0592912	-0.100776	-183.055	-0.33668	0.806531	67.7718	0.550778	-0.254112	208.395	-0.214107	-0.552082	205.977	0.0592912	0.100778	-114.062	0.0401634	-0.155511	-3.25659	-0.114169	-0.168771	0.964883	-0.357974	-3.10734	19.2376	1.25855	0.357866	-3.87039	-0.558964	1.03157	2.46801	0.121212	0.106617	0.607602	0.16095	0.0274521	0.343997	0	0	0	0.16	0.06442	0	0	0	-7.70372e-34	0.113539	-0.06442
4.16041e-07	-1.55605e-05	25.63	-0.0601257	-0.0834584	-147.496	-0.329052	0.76279	50.7753	0.548711	-0.20662	163.813	-0.219667	-0.555937	163.125	0.0601257	0.0834584	-91.2258	0.0382416	-0.192172	-3.04393	-0.115662	-0.149287	1.00454	-0.389929	-3.19553	19.114	1.26	0.145042	-2.08822	-0.547705	1.12587	2.39224	0.122026	0.0813998	0.527827	0.162275	0.0274315	0.343977	0	0	0	0.16	0.06442	0	0	0	-7.70372e-34	0.123704	-0.06442
3.16074e-07	-9.99671e-06	34.4208	-0.0607886	-0.0662837	-207.432	-0.321825	0.722659	81.9646	0.547118	-0.159353	234.23	-0.225298	-0.563133	227.479	0.0607885	0.0662804	-126.369	0.0359849	-0.225677	-3.31872	-0.116967	-0.130528	3.05784	-0.422924	-3.29952	17.5693	1.26019	0.0189781	-9.91262	-0.536079	1.16258	1.85213	0.122616	0.0590123	0.874771	0.163608	0.0273567	0.343941	0	0	0	0.16	0.06442	0	0	0	-7.70372e-34	0.134074	-0.06442
2.68205e-07	-4.78682e-06	46.7396	-0.0612808	-0.0492178	-289.254	-0.314965	0.686014	124.647	0.545995	-0.112307	331.591	-0.231034	-0.573587	316.645	0.0612807	0.0492211	-175.123	0.0334269	-0.255797	-3.66054	-0.11809	-0.112314	5.30078	-0.45713	-3.42052	17.4669	1.25994	-0.0248313	-19.0232	-0.524583	1.14958	1.32407	0.123009	0.0393517	1.30598	0.164956	0.0272275	0.343888	0	0	0	0.16	0.06442	0	0	0	-7.70372e-34	0.144594	-0.06442
2.38798e-07	-2.9407e-06	50.4967	-0.0616032	-0.0322465	-311.061	-0.308437	0.652817	137.458	0.545341	-0.0654042	357.755	-0.236907	-0.587313	339.196	0.0616032	0.0322461	-187.932	0.0306034	-0.282346	-3.61544	-0.119032	-0.0942364	5.90879	-0.492677	-3.55473	18.5692	1.25993	-0.000751019	-21.5915	-0.513588	1.09956	1.11851	0.123229	0.0220016	1.44601	0.166325	0.0270439	0.343817	0	0	0	0.16	0.06442	0	0	0	-7.70372e-34	0.155211	-0.06442
2.1617e-07	-2.26285e-06	86.2977	-0.0617566	-0.0153378	-251.552	-0.302207	0.622925	100.414	0.545155	-0.018543	296.293	-0.24295	-0.604296	261.912	0.0617566	0.0153385	-171.577	0.0275516	-0.305188	-7.52166	-0.119789	-0.0756495	-12.6209	-0.529595	-3.69182	26.1215	1.2606	0.0663519	-16.2148	-0.503298	1.02894	1.92704	0.123291	0.00619665	1.05703	0.167724	0.0268055	0.343727	0	0	0	0.16	0.06442	0	0	0	-7.70372e-34	0.165871	-0.06442
1.2775e-07	-8.84198e-06	70.7396	-0.0617413	0.00153147	-265.537	-0.296245	0.596243	14.0473	0.545439	0.0283837	164.729	-0.249196	-0.62457	101.893	0.0617413	-0.0015337	-158.842	0.0243097	-0.324189	-8.00651	-0.120345	-0.0556432	6.71275	-0.567735	-3.81395	32.5198	1.262	0.140727	-10.2216	-0.493723	0.957495	2.73752	0.1232	-0.00912249	1.49654	0.169158	0.0265122	0.343617	0	0	0	0.16	0.06442	0	0	0	-7.70372e-34	0.176518	-0.06442
1.06881e-07	-2.08689e-06	-48.2497	-0.0615573	0.0183977	-222.363	-0.290518	0.572675	4.89748	0.546195	0.0756025	85.5761	-0.255678	-0.648232	-33.6949	0.0615573	-0.018397	-137.489	0.020918	-0.339164	4.66229	-0.120676	-0.0330888	-0.643324	-0.60669	-3.89556	-2.21791	1.26377	0.177133	-23.0911	-0.484661	0.906253	-0.994515	0.122947	-0.0253454	0.698752	0.170635	0.0261634	0.343485	0	0	0	0.16	0.06442	0	0	0	-7.70372e-34	0.187097	-0.06442
4.84173e-08	-5.84641e-06	-11.8492	-0.0612046	0.0352759	-228.603	-0.284996	0.552186	-97.1305	0.547426	0.123125	-49.8846	-0.262431	-0.675291	-217.389	0.0612045	-0.0352785	-140.141	0.0174197	-0.349832	-1.0093	-0.120746	-0.00700727	1.74144	-0.645793	-3.91032	11.9425	1.26511	0.13392	-14.878	-0.475742	0.891924	0.748002	0.122509	-0.0437126	0.976977	0.172162	0.0257588	0.34333	0	0	0	0.16	0.06442	0	0	0	-7.70372e-34	0.197555	-0.06442
2.7817e-08	-2.06003e-06	-45.3185	-0.0606825	0.0522044	-292.473	-0.279649	0.534707	-159.107	0.549138	0.171202	-129.447	-0.26949	-0.705883	-383.39	0.0606825	-0.0522047	-179.312	0.0138616	-0.355812	1.4898	-0.120519	0.0227273	3.04143	-0.684253	-3.84595	8.15146	1.26507	-0.00420809	-21.6265	-0.466557	0.918424	0.0844615	0.121862	-0.0647105	1.1705	0.173748	0.0252977	0.343148	0	0	0	0.16	0.06442	0	0	0	-7.70372e-34	0.207836	-0.06442
4.03571e-08	1.25401e-06	-50.2374	-0.0599905	0.0691988	-326.653	-0.274447	0.520271	-174.408	0.551337	0.21987	-142.798	-0.276891	-0.740129	-430.551	0.0599904	-0.0692017	-200.887	0.010294	-0.356761	1.99423	-0.119965	0.0554495	3.31561	-0.721292	-3.70392	9.11924	1.26279	-0.228643	-23.676	-0.456765	0.979277	-0.0472764	0.120982	-0.088077	1.29252	0.175399	0.0247796	0.342937	0	0	0	0.16	0.06442	0	0	0	-7.70372e-34	0.21789	-0.06442
2.62917e-08	-1.40654e-06	-40.2233	-0.0591275	0.0863023	-262.314	-0.269358	0.508907	-136.217	0.554029	0.269181	-112.599	-0.284672	-0.778079	-349.278	0.0591274	-0.0863004	-162.792	0.00676916	-0.352482	1.88778	-0.119063	0.0901707	1.42253	-0.756216	-3.49236	5.59573	1.25757	-0.521481	-18.9266	-0.446115	1.06492	-0.233727	0.119849	-0.113216	0.983026	0.177125	0.0242037	0.342695	0	0	0	0.16	0.06442	0	0	0	-7.70372e-34	0.227666	-0.06442
4.16734e-08	1.53817e-06	-28.619	-0.0580922	0.103533	-180.712	-0.264351	0.500703	-87.2593	0.55722	0.319141	-73.5289	-0.29287	-0.819826	-242.123	0.0580921	-0.103533	-113.257	0.00333957	-0.342959	1.84372	-0.117805	0.125752	-0.0176293	-0.78844	-3.2224	-0.72052	1.24895	-0.861704	-14.0212	-0.434461	1.16543	-0.60338	0.118455	-0.139454	0.613424	0.178934	0.0235693	0.342417	0	0	0	0.16	0.06442	0	0	0	-7.70372e-34	0.237115	-0.06442
-6.61355e-09	-4.8287e-06	-26.0443	-0.0568829	0.120928	-161.558	-0.259392	0.49586	-73.502	0.560917	0.369638	-62.8767	-0.301525	-0.865495	-217.292	0.0568828	-0.120931	-101.796	5.5584e-05	-0.328398	2.02826	-0.116194	0.161123	-0.33621	-0.817508	-2.90685	-3.52785	1.23667	-1.22787	-13.5143	-0.421744	1.27169	-0.901797	0.116794	-0.166088	0.524631	0.180835	0.0228753	0.342102	0	0	0	0.16	0.06442	0	0	0	-7.70372e-34	0.246193	-0.06442
3.43614e-08	4.09749e-06	-32.7909	-0.0554976	0.13853	-210.569	-0.254446	0.494638	-97.5044	0.565121	0.420457	-82.8195	-0.310676	-0.915098	-283.055	0.0554975	-0.138527	-132.037	-0.00303621	-0.309179	2.51969	-0.114241	0.195277	0.690547	-0.843103	-2.55945	-0.467486	1.22068	-1.59911	-16.6447	-0.407986	1.37576	-0.962508	0.114869	-0.192484	0.753965	0.182837	0.0221209	0.341746	0	0	0	0.16	0.06442	0	0	0	-7.70372e-34	0.254857	-0.06442
3.76024e-08	3.24102e-07	-39.9029	-0.053934	0.156362	-265.987	-0.249471	0.497428	-125.27	0.569833	0.471205	-105.654	-0.320362	-0.968617	-358.311	0.0539339	-0.156361	-166.377	-0.0058947	-0.285849	2.98387	-0.111967	0.227404	1.69159	-0.865044	-2.19419	4.51194	1.20113	-1.95582	-19.5187	-0.393279	1.47079	-0.897565	0.112688	-0.218114	1.0223	0.184951	0.021305	0.341344	0	0	0	0.16	0.06442	0	0	0	-7.70372e-34	0.263068	-0.06442
5.92308e-08	2.16284e-06	-53.3478	-0.0521892	0.174473	-262.006	-0.244424	0.504725	-144.041	0.575046	0.521243	-121.925	-0.330622	-1.02597	-415.831	0.0521892	-0.174471	-49.7216	-0.00848557	-0.259087	4.95603	-0.109398	0.256893	5.06234	-0.883294	-1.82492	7.56677	1.17833	-2.27969	-21.8511	-0.377771	1.55071	-0.984164	0.110262	-0.242559	1.18872	0.187187	0.0204265	0.340894	0	0	0	0.16	0.06442	0	0	0	-7.70372e-34	0.27079	-0.06442
4.40794e-08	-1.51514e-06	-45.0345	-0.0502602	0.192901	-181.828	-0.239251	0.51727	-115.08	0.580743	0.569773	-98.6912	-0.341492	-1.08702	-348.829	0.0502602	-0.1929	79.5581	-0.010782	-0.229646	5.42029	-0.106565	0.283368	6.53425	-0.897943	-1.46496	2.98563	1.15279	-2.55378	-19.8006	-0.361672	1.60997	-1.31946	0.107607	-0.265531	0.980279	0.189556	0.019484	0.340394	0	0	0	0.16	0.06442	0	0	0	-7.70372e-34	0.277994	-0.06442
4.13165e-08	-2.76293e-07	-25.4772	-0.0481432	0.211699	-98.3054	-0.233892	0.535972	-80.784	0.586898	0.61546	-70.1046	-0.353007	-1.15144	-252.609	0.0481433	-0.211694	156.366	-0.0127651	-0.198308	3.94223	-0.103498	0.306679	4.63436	-0.909213	-1.12697	-1.38746	1.12517	-2.76231	-15.9177	-0.34524	1.64314	-1.46917	0.104738	-0.286913	0.638032	0.192069	0.0184763	0.33984	0	0	0	0.16	0.06442	0	0	0	-7.70372e-34	0.284652	-0.06442
2.49459e-08	-1.63706e-06	-26.0229	-0.0458342	0.230908	-105.514	-0.228271	0.56202	-83.3605	0.593465	0.656682	-71.7918	-0.365194	-1.21871	-258.473	0.0458341	-0.230912	164.75	-0.0144237	-0.165863	5.04903	-0.100229	0.326888	8.32115	-0.917434	-0.822139	0.864804	1.09625	-2.89133	-15.8346	-0.328793	1.64475	-1.43456	0.101671	-0.306677	0.796107	0.194741	0.017402	0.339231	0	0	0	0.16	0.06442	0	0	0	-7.70372e-34	0.290745	-0.06442
3.95484e-08	1.46025e-06	-29.2481	-0.0433282	0.250601	-121.097	-0.222302	0.596955	-100.305	0.600377	0.691164	-85.3746	-0.378075	-1.28811	-307.741	0.0433281	-0.250601	195.258	-0.0157544	-0.133062	5.2777	-0.0967864	0.344264	8.22397	-0.923038	-0.560355	6.52077	1.06697	-2.92835	-16.5997	-0.312701	1.60922	-1.25318	0.0984219	-0.324936	0.939136	0.197583	0.0162594	0.33857	0	0	0	0.16	0.06442	0	0	0	-7.70372e-34	0.296257	-0.06442
2.21041e-08	-1.74443e-06	-32.0858	-0.0406198	0.270834	-134.16	-0.215875	0.642696	-111.813	0.607535	0.71584	-94.4057	-0.39166	-1.35853	-342.907	0.0406198	-0.270829	216.241	-0.0167603	-0.100593	5.87017	-0.0931942	0.359222	9.3057	-0.926531	-0.349265	11.4939	1.03833	-2.86368	-16.7819	-0.29739	1.53109	-1.08404	0.0950028	-0.341905	1.09231	0.20061	0.0150471	0.337857	0	0	0	0.16	0.06442	0	0	0	-7.70372e-34	0.301178	-0.06442
3.28657e-08	1.07617e-06	-67.2685	-0.0377032	0.29166	-221.41	-0.208858	0.701669	-10.8946	0.614804	0.72692	80.1919	-0.405946	-1.42858	-208.588	0.0377032	-0.29166	314.235	-0.017451	-0.0690708	18.9004	-0.0894712	0.372296	33.6498	-0.928466	-0.193578	16.2815	1.01142	-2.69132	-24.6762	-0.283335	1.40544	-1.87826	0.091424	-0.35788	2.21472	0.203837	0.0137631	0.3371	0	0	0	0.16	0.06442	0	0	0	-7.70372e-34	0.305506	-0.06442
1.25887e-08	-2.02771e-06	22.125	-0.0345716	0.313161	-94.2051	-0.201089	0.776906	40.9019	0.621997	0.719285	123.678	-0.420908	-1.49618	5.89957	0.0345716	-0.313159	170.792	-0.0178412	-0.039015	1.16961	-0.0856293	0.384188	0.119245	-0.92941	-0.0943363	11.3102	0.987311	-2.41098	-13.5136	-0.271049	1.22868	-1.2847	0.0876911	-0.373291	0.694631	0.20728	0.0124058	0.336309	0	0	0	0.16	0.06442	0	0	0	-7.70372e-34	0.309246	-0.06442
8.58196e-09	-4.00669e-07	35.9795	-0.0312176	0.335397	-90.3794	-0.192367	0.872187	133.861	0.628861	0.686443	257.961	-0.436494	-1.55864	198.455	0.0312177	-0.335396	161.073	-0.0179498	-0.0108633	2.34871	-0.0816736	0.395568	1.97968	-0.929889	-0.0479341	9.2817	0.967026	-2.02848	-14.1966	-0.261061	0.998721	-1.70052	0.0838056	-0.388552	0.729147	0.210957	0.0109732	0.335498	0	0	0	0.16	0.06442	0	0	0	-7.70372e-34	0.312407	-0.06442
-8.85e-09	-1.7432e-06	59.2214	-0.0276333	0.358435	-150.416	-0.182446	0.99216	215.591	0.635063	0.620168	423.884	-0.452617	-1.61231	324.354	0.0276333	-0.358435	265.516	-0.0177994	0.0150369	4.09531	-0.0776024	0.407125	6.42247	-0.930346	-0.0457346	30.6276	0.951451	-1.55754	-11.9323	-0.253903	0.715822	-0.595366	0.0797647	-0.404091	1.22917	0.214885	0.00946326	0.33469	0	0	0	0.16	0.06442	0	0	0	-7.70372e-34	0.315009	-0.06442
1.68635e-08	2.57135e-06	63.0219	-0.0238099	0.382333	-155.501	-0.171019	1.14264	229.505	0.640161	0.509787	447.207	-0.469141	-1.65242	337.226	0.02381	-0.38233	277.646	-0.0174149	0.0384552	4.35412	-0.0734068	0.419562	6.50359	-0.931083	-0.0736177	34.0777	0.941249	-1.02017	-11.186	-0.250076	0.382754	-0.37049	0.0755607	-0.420395	1.29087	0.219084	0.00787377	0.333914	0	0	0	0.16	0.06442	0	0	0	-7.70372e-34	0.316933	-0.06442
2.97423e-08	1.28788e-06	48.2428	-0.0197388	0.407116	-114.112	-0.15771	1.33091	180.123	0.643576	0.341529	341.777	-0.485866	-1.67246	252.368	0.0197389	-0.407117	208.329	-0.0168227	0.0592193	3.24892	-0.0690721	0.43347	3.00564	-0.932209	-0.112689	19.986	0.936849	-0.440055	-13.0943	-0.250089	-0.00129044	-1.08881	0.071182	-0.437874	0.971781	0.223575	0.00620249	0.333206	0	0	0	0.16	0.06442	0	0	0	-7.70372e-34	0.316933	-0.06442
-1.53572e-08	-4.50995e-06	32.2722	-0.0154108	0.432802	-68.4245	-0.142047	1.56628	139.362	0.644553	0.0976443	242.006	-0.502505	-1.66393	171.713	0.0154108	-0.432803	140.406	-0.0160502	0.0772504	1.7783	-0.0645813	0.449076	-3.08408	-0.933575	-0.13656	-4.55501	0.938891	0.204235	-21.7899	-0.254982	-0.489369	-2.93788	0.0666158	-0.456622	0.591621	0.223575	0.00620249	0.333206	0	0	0	0.16	0.06442	0	0	0	-7.70372e-34	0.316933	-0.06442
-4.01301e-08	-2.47729e-06	-7.7429	-0.011105	0.430576	-95.1394	-0.12516	1.68878	208.346	0.643233	-0.131983	288.161	-0.518073	-1.55681	188.289	0.0111051	-0.430576	93.2867	-0.015197	0.0853196	10.9875	-0.0601922	0.438913	14.4172	-0.934856	-0.128049	-20.057	0.946235	0.734419	-25.2726	-0.264213	-0.923029	-4.06434	0.0621342	-0.448155	0.980613	0.223575	0.00620249	0.333206	0	0	0	0.16	0.06442	0	0	0	-7.70372e-34	0.316933	-0.06442
-1.11963e-08	2.89337e-06	-25.9833	-0.00746206	0.364295	-188.541	-0.110473	1.46865	262.318	0.641417	-0.18158	371.509	-0.530944	-1.28706	243.771	0.00746211	-0.364295	-46.2789	-0.0144494	0.0747625	16.2429	-0.0565027	0.368952	23.6879	-0.935914	-0.105858	-11.4104	0.954065	0.78299	-23.1816	-0.27335	-0.913745	-3.42413	0.0583613	-0.377299	1.53968	0.223575	0.00620249	0.333206	0	0	0	0.16	0.06442	0	0	0	-7.70372e-34	0.316933	-0.06442
-2.20584e-08	-1.08621e-06	46.8914	-0.0045751	0.288696	-204.91	-0.0986917	1.17814	237.849	0.639727	-0.168967	371.963	-0.541036	-1.00917	250.778	0.00457514	-0.288697	-149.895	-0.0138477	0.0601695	1.55338	-0.0535873	0.291533	-1.68446	-0.936744	-0.0830173	17.7437	0.960848	0.678319	-7.55243	-0.281066	-0.771624	-0.332213	0.0553779	-0.298333	0.865504	0.223575	0.00620249	0.333206	0	0	0	0.16	0.06442	0	0	0	-7.70372e-34	0.316933	-0.06442
-3.55529e-08	-1.34944e-06	42.9557	-0.00235709	0.2218	-195.396	-0.0895858	0.910592	233.584	0.638334	-0.139326	364.544	-0.548748	-0.771254	245.012	0.00235712	-0.221802	-146.348	-0.0133819	0.0465795	0.935253	-0.0513508	0.22365	-4.07259	-0.937378	-0.0634015	18.5186	0.96628	0.543189	-6.85739	-0.287176	-0.61096	-0.158075	0.0530884	-0.22895	0.789791	0.223575	0.00620249	0.333206	0	0	0	0.16	0.06442	0	0	0	-7.70372e-34	0.316933	-0.06442
-2.56746e-08	9.87826e-07	36.2121	-0.000679683	0.167741	-163.35	-0.0826778	0.690798	196.399	0.637243	-0.109148	306.392	-0.554565	-0.581664	205.394	0.000679708	-0.167742	-123.167	-0.0130282	0.0353646	0.599708	-0.0496607	0.169013	-4.00808	-0.937857	-0.0478208	16.6712	0.970475	0.419503	-5.25683	-0.291868	-0.469211	0.00131177	0.051358	-0.173045	0.656242	0.223575	0.00620249	0.333206	0	0	0	0.16	0.06442	0	0	0	-7.70372e-34	0.316933	-0.06442
-3.43659e-08	-8.6913e-07	133.81	0.000578338	0.125802	-285.761	-0.0774881	0.518967	-94.7163	0.636409	-0.0833809	31.7543	-0.558921	-0.435579	73.4126	-0.000578373	-0.125808	-84.4153	-0.0127624	0.0265796	-40.28	-0.0483936	0.126712	301.4	-0.938215	-0.0358105	220.788	0.973656	0.318098	553.736	-0.295416	-0.354755	422.521	0.0500605	-0.129746	-272.115	0.223575	0.00620249	0.333206	0	0	0	0.16	0.06442	0	0	0	-7.70372e-34	0.316933	-0.06442
-1.87219e-08	1.5644e-06	-1.45495	0.00151768	0.093934	13.5809	-0.0736097	0.387846	-28.1089	0.63578	-0.0628471	-35.2617	-0.562171	-0.325	1.32061	-0.00151775	-0.0939374	-1.61397	-0.0125637	0.0198688	7.7742	-0.0474477	0.0945888	167.235	-0.938482	-0.0267208	28.2621	0.976045	0.238907	637.175	-0.298076	-0.266039	568.83	0.0490919	-0.0968605	-439.108	0.224998	0.00569802	0.333012	0	0	0	0.16	0.06442	0	0	0	-7.70372e-34	0.317396	-0.06442
-4.29944e-09	1.44224e-06	2.37409	0.00229996	0.0782284	-17.3066	-0.0702325	0.337713	-22.6615	0.635017	-0.0763178	-25.0808	-0.564785	-0.261402	0.707685	-0.00230005	-0.0782302	-1.77135	-0.0123471	0.0216655	0.544065	-0.0466648	0.0782937	156.698	-0.937928	0.0553668	13.078	0.976617	0.057143	411.218	-0.298566	-0.0490397	364.237	0.0482775	-0.0814456	-277.202	0.226508	0.00514908	0.332824	0	0	0	0.16	0.06442	0	0	0	-7.70372e-34	0.318358	-0.06442
3.73757e-08	4.16751e-06	-1.16822	0.00317481	0.0874853	7.53291	-0.0659858	0.424676	3.24769	0.633379	-0.163847	-0.874604	-0.567393	-0.260812	1.08922	-0.00317489	-0.0874845	-0.0361764	-0.0118879	0.0459183	7.52906	-0.045803	0.0861775	16.5072	-0.933529	0.43993	-29.9363	0.96992	-0.669706	57.123	-0.290762	0.780448	50.8402	0.0473306	-0.0946864	-46.9589	0.228189	0.00452572	0.332635	0	0	0	0.16	0.06442	0	0	0	-7.70372e-34	0.319367	-0.06442
2.52931e-08	-1.20826e-06	-1.51519	0.00423118	0.105637	4.01446	-0.060394	0.559175	12.7116	0.630561	-0.281733	4.6406	-0.570167	-0.277418	1.64755	-0.00423128	-0.105638	-0.321944	-0.0109936	0.0894316	10.1518	-0.0447713	0.103173	20.3369	-0.920373	1.31558	-53.5941	0.946157	-2.37629	16.3191	-0.265264	2.54983	14.2396	0.0461332	-0.119738	-21.0834	0.230116	0.00379984	0.332447	0	0	0	0.16	0.06442	0	0	0	-7.70372e-34	0.319891	-0.06442
1.99351e-08	-5.35794e-07	-16.5071	0.00551046	0.127928	58.5452	-0.05321	0.718399	138.57	0.626326	-0.423557	69.4284	-0.573116	-0.29487	-3.33243	-0.00551059	-0.127932	-9.51828	-0.00961936	0.137422	43.633	-0.0435235	0.124776	11.3161	-0.893739	2.66343	-238.85	0.900894	-4.52628	55.1833	-0.219044	4.62192	142.348	0.0446588	-0.147444	-153.209	0.232352	0.00294713	0.33227	0	0	0	0.16	0.06442	0	0	0	-7.70372e-34	0.319997	-0.06442
1.05558e-09	-1.88795e-06	-15.7618	0.0070469	0.153644	4.66146	-0.0441634	0.90466	109.011	0.620339	-0.598729	47.8963	-0.576175	-0.305915	2.38572	-0.00704702	-0.153642	-8.70456	-0.00793768	0.168167	45.6649	-0.0420211	0.150242	88.2611	-0.853511	4.02277	-214.188	0.842454	-5.84394	149.528	-0.160366	5.86784	250.866	0.0429199	-0.173885	-222.022	0.234947	0.00194892	0.332119	0	0	0	0.16	0.06442	0	0	0	-7.70372e-34	0.32	-0.06442
-2.75323e-08	-2.85878e-06	5.72158	0.00887846	0.183156	-29.7364	-0.0328704	1.12931	-76.8977	0.612081	-0.825715	-43.6842	-0.579211	-0.303614	-5.57313	-0.00887856	-0.183154	-1.77922	-0.00624742	0.169026	-24.1556	-0.040223	0.179806	105.351	-0.807776	4.5735	141.967	0.780721	-6.1733	321.138	-0.0985731	6.17927	271.945	0.0409142	-0.200567	-169.281	0.237932	0.000794069	0.332021	0	0	0	0.16	0.06442	0	0	0	-7.70372e-34	0.32	-0.06442
3.6257e-09	3.1158e-06	7.59876	0.0110465	0.216801	-30.1194	-0.0187984	1.4072	-127.894	0.600785	-1.12968	-66.023	-0.581986	-0.277531	-10.6355	-0.0110466	-0.216801	-1.59134	-0.00478337	0.146405	-43.018	-0.0380865	0.213649	76.0557	-0.767558	4.02186	254.295	0.719092	-6.16291	354.414	-0.0388644	5.97088	265.99	0.0386105	-0.230373	-143.436	0.241315	-0.000519149	0.332009	0	0	0	0.16	0.06442	0	0	0	-7.70372e-34	0.32	-0.06442
-1.02447e-08	-1.38704e-06	76.8898	0.0135906	0.25441	-106.451	-0.00123873	1.75596	-478.129	0.585341	-1.54432	-326.024	-0.584103	-0.211626	-268.485	-0.0135907	-0.254412	-70.3825	-0.00361106	0.11723	-76.281	-0.0355703	0.251623	60.2253	-0.736926	3.06312	457.443	0.666847	-5.22451	516.022	0.00765258	4.65169	363.403	0.0359644	-0.264608	-186.033	0.245081	-0.00198117	0.33212	0	0	0	0.16	0.06442	0	0	0	-7.70372e-34	0.32	-0.06442
-3.23336e-08	-2.20888e-06	118.456	0.0165421	0.29515	171.445	0.0207477	2.19864	-743.233	0.564169	-2.11729	-502.235	-0.584916	-0.0813425	-400.849	-0.0165422	-0.295148	-81.7711	-0.00270577	0.0905294	35.1574	-0.0326406	0.29297	-214.692	-0.715062	2.18643	497.315	0.63154	-3.53076	572.878	0.038149	3.04965	183.556	0.0329358	-0.302866	-388.682	0.249185	-0.00356924	0.332387	0	0	0	0.16	0.06442	4.95063e-05	0	0.000471489	-7.70372e-34	0.32	-0.06442
-9.17044e-07	-8.84711e-05	3.47627	0.0199167	0.337461	-66.2849	0.0484025	2.76548	-98.2196	0.535034	-2.91349	-62.437	-0.583412	0.150347	-25.5887	-0.0199168	-0.337461	-12.6308	0.00794183	1.06476	143.239	-0.0292787	0.336194	213.419	-0.699689	1.53729	-470.997	0.612158	-1.93814	-270.954	0.0542353	1.60862	-582.736	0.0294991	-0.343669	-418.25	0.25355	-0.00524556	0.33283	0	0	0	0.160003	0.06442	0.000725833	0	0.00691275	-7.70372e-34	0.32	-0.06442
-1.71522e-05	-0.00162352	3.94743	0.0237081	0.379145	-51.6452	0.0824146	3.4012	-30.78	0.496521	-3.85124	-15.9954	-0.578515	0.489795	0.862167	-0.0237082	-0.379146	-1.94332	0.0169352	0.899339	143.239	-0.0254877	0.379097	189.153	-0.688368	1.13211	-305.968	0.605083	-0.707525	-187.147	0.0587205	0.448527	-333.151	0.025652	-0.384705	-223.212	0.258064	-0.00695538	0.333443	0	0	0	0.160034	0.06442	0.00265332	0	0.0252724	-7.70372e-34	0.32	-0.06442
-0.000108758	-0.00916053	1.90926	0.027882	0.417389	-15.539	0.12009	3.76757	-0.567779	0.453035	-4.34865	-3.00922	-0.570674	0.784051	-1.11261	-0.027883	-0.417472	-0.456228	0.019027	0.209178	12.5444	-0.0213004	0.418726	19.8214	-0.678967	0.940084	-14.6972	0.606332	0.124878	-11.6284	0.054458	-0.426257	-1.70108	0.0214228	-0.422924	0.474285	0.262625	-0.00803794	0.334218	0	0	0	0.160208	0.06442	0.00605875	0	0.0577345	-7.70321e-34	0.32	-0.06442
-0.000389033	-0.0280276	-1.25529	0.032272	0.438996	-11.3059	0.154122	3.40313	-31.5473	0.417028	-3.60064	-27.912	-0.562975	0.76986	-5.48712	-0.0322788	-0.439582	-0.932034	0.0167581	-0.226886	46.2352	-0.016881	0.441944	64.1849	-0.669844	0.912344	13.0352	0.612406	0.607383	21.4752	0.0439648	-1.04931	-19.5783	0.016972	-0.445077	23.7798	0.266881	-0.00964648	0.335045	0	0	0	0.160594	0.06442	0.0108384	0	0.103407	-7.69979e-34	0.32	-0.06442
-0.00100442	-0.0615392	-0.492931	0.0366599	0.438792	21.9004	0.176341	2.22197	38.4645	0.40226	-1.47682	-1.73947	-0.558839	0.413656	1.76648	-0.0366911	-0.441229	-0.719552	0.0135162	-0.324194	16.0576	-0.012442	0.443898	141.72	-0.659904	0.993961	-307.047	0.62051	0.810456	-188.336	0.0293982	-1.45667	-267.805	0.0125097	-0.446235	126.724	0.270854	-0.0111735	0.335892	0	0	0	0.16136	0.06442	0.0166347	0	0.159096	-7.69085e-34	0.32	-0.06442
-0.00211611	-0.111168	-0.892622	0.0411299	0.447002	18.472	0.182389	0.604728	9.02415	0.41543	1.317	-18.1349	-0.55898	-0.0141203	0.179115	-0.041233	-0.454194	-1.35418	0.0104743	-0.30419	62.5208	-0.00789265	0.454938	266.696	-0.648586	1.13178	-385.427	0.628537	0.802708	-222.738	0.0126295	-1.67687	-407.739	0.00794291	-0.456678	207.635	0.274565	-0.0126212	0.33673	0	0	0	0.162566	0.06442	0.0229226	0	0.220083	-7.67411e-34	0.32	-0.06442
-0.00384954	-0.173343	-0.602643	0.0456392	0.450923	18.0108	0.172478	-0.99109	10.8033	0.454846	3.94162	-14.4334	-0.561467	-0.248736	0.275597	-0.0459074	-0.467438	-1.12729	0.0079568	-0.251751	52.7292	-0.00326639	0.462626	238.195	-0.635749	1.28369	-336.741	0.635216	0.667912	-192.841	-0.00497582	-1.76053	-366.792	0.00330371	-0.46392	185.622	0.278033	-0.0139919	0.337538	0	0	0	0.164149	0.06442	0.0291078	0	0.280897	-7.6476e-34	0.32	-0.06442
-0.00626574	-0.24162	3.05052	0.0501129	0.447373	23.1205	0.149591	-2.28864	92.8452	0.510929	5.60826	40.2965	-0.563541	-0.207359	10.2005	-0.0506943	-0.478689	0.100786	0.00598189	-0.197491	2.43267	0.00137211	0.46385	116.977	-0.621503	1.42466	-286.817	0.639913	0.469661	-174.907	-0.0225009	-1.75251	-244.034	-0.00134442	-0.464813	110.155	0.281277	-0.0152875	0.338302	0	0	0	0.165908	0.06442	0.0346289	0	0.33609	-7.60967e-34	0.32	-0.06442
-0.00934119	-0.307546	161.481	0.0544804	0.436751	10.2298	0.117969	-3.16226	662.439	0.572073	6.11441	373.195	-0.562988	0.0553012	-231.05	-0.0555697	-0.487545	236.464	0.00241442	-0.356747	-143.239	0.00596036	0.458825	-73.7785	-0.606086	1.54163	-683.328	0.642424	0.251055	-480.14	-0.0393749	-1.68739	-262.919	-0.00593983	-0.459541	47.0806	0.284315	-0.0165102	0.339013	0	0	0	0.167563	0.06442	0.0390458	0	0.381017	-7.55893e-34	0.32	-0.06442
-0.012959	-0.361778	13.3789	0.0586867	0.420626	-66.4199	0.0822409	-3.57277	12.426	0.634483	6.24098	-53.3426	-0.558794	0.419414	-628.837	-0.0604958	-0.492608	387.221	-0.00639301	-0.880743	-33.0277	0.0104479	0.44875	-74.7339	-0.589796	1.62908	9.08022	0.642815	0.0391364	-24.5524	-0.0552755	-1.59006	-12.5799	-0.0104326	-0.44928	1.97248	0.287162	-0.0176616	0.339666	0	0	0	0.168845	0.06442	0.0421045	0	0.412603	-7.49428e-34	0.32	-0.06442
-0.0169148	-0.395579	-22.9258	0.0626955	0.400888	-123.006	0.0469342	-3.53067	-125.95	0.697209	6.27262	-110.734	-0.551224	0.757009	-524.616	-0.0654072	-0.491139	301.825	-0.00866303	-0.227003	2.65929	0.0147969	0.434908	0.109694	-0.572934	1.68619	92.046	0.641309	-0.150567	30.288	-0.0700512	-1.47757	7.13348	-0.0147856	-0.435298	1.53511	0.289834	-0.0187436	0.340261	0	0	0	0.169598	0.06442	0.0437833	0	0.430124	-7.41487e-34	0.32	-0.06442
-0.020945	-0.403021	-21.8235	0.0664888	0.379329	-70.1071	0.0160795	-3.08547	-114.268	0.759864	6.26554	-73.4874	-0.541482	0.97416	-198.417	-0.0702093	-0.48021	105.288	-0.00802861	0.0634422	7.41923	0.018981	0.418406	20.1522	-0.555783	1.71502	72.2965	0.638202	-0.310755	32.2698	-0.0836626	-1.36115	6.63549	-0.0189726	-0.4187	1.08384	0.292344	-0.0197577	0.340797	0	0	0	0.169856	0.06442	0.0443415	0	0.435981	-7.32011e-34	0.32	-0.06442
-0.0247795	-0.383449	1.70979	0.070063	0.35742	1.25249	-0.00722925	-2.33087	-11.1487	0.815734	5.58699	8.25505	-0.531106	1.03762	1.25959	-0.0747956	-0.45863	2.03369	-0.00661234	0.141627	0.688414	0.0229825	0.400145	-0.227963	-0.538595	1.71888	19.2119	0.633812	-0.438952	10.4774	-0.0961416	-1.2479	1.95859	-0.0229763	-0.400364	0.0223815	0.294707	-0.0207056	0.341277	0	0	0	0.170676	0.06442	0.0460028	0	0.436326	-7.20964e-34	0.32	-0.06442
-0.0282306	-0.345109	33.9793	0.0734501	0.338703	-19.0698	-0.0223565	-1.51273	97.5612	0.859249	4.35151	94.0052	-0.522046	0.905973	-45.4356	-0.0791115	-0.431594	52.0529	-0.00517559	0.143676	-3.36026	0.0267903	0.380785	-7.79723	-0.521577	1.70172	-21.7515	0.628453	-0.535941	-15.2661	-0.107562	-1.14201	-2.66962	-0.0267857	-0.380944	0.11842	0.296934	-0.0215886	0.341703	0	0	0	0.17298	0.06442	0.0497767	0	0.436084	-7.0833e-34	0.32	-0.06442
-0.031274	-0.30434	19.4022	0.0767578	0.330772	-60.9203	-0.0330919	-1.07354	59.4055	0.895462	3.62126	70.8327	-0.517403	0.46432	-183.366	-0.0832341	-0.412254	131.601	-0.00395169	0.12239	0.622969	0.0303982	0.360793	1.6281	-0.504901	1.66768	-0.222269	0.622409	-0.604397	-8.95933	-0.118018	-1.04564	-0.98449	-0.0303948	-0.360915	0.754525	0.299038	-0.0224082	0.34208	0	0	0	0.175831	0.06442	0.0531403	0	0.435143	-6.94117e-34	0.32	-0.06442
-0.0339829	-0.270892	21.7079	0.0800921	0.333433	-49.168	-0.0443168	-1.12248	72.2311	0.931774	3.63123	81.4088	-0.519229	-0.182551	-176.679	-0.0872791	-0.404501	130.703	-0.00297884	0.0972848	-0.896341	0.0338035	0.340527	-4.12961	-0.488695	1.62052	-7.53615	0.615932	-0.647712	-12.6231	-0.127615	-0.959679	-1.65969	-0.033801	-0.340616	0.597656	0.30103	-0.0231654	0.342412	0	0	0	0.179251	0.06442	0.0558938	0	0.433094	-6.78349e-34	0.32	-0.06442
-0.0364064	-0.242351	24.8345	0.0834625	0.337034	-22.1119	-0.0577349	-1.34182	87.4927	0.969957	3.81829	84.2401	-0.52653	-0.730121	-94.8338	-0.0912664	-0.398731	80.2627	-0.00223027	0.0748565	-3.08546	0.0370057	0.320216	-8.62298	-0.473059	1.56367	-22.2547	0.609235	-0.669706	-17.0798	-0.136457	-0.884226	-2.79251	-0.0370038	-0.320278	0.230341	0.302919	-0.0238616	0.342701	0	0	0	0.183256	0.06442	0.0579076	0	0.429597	-6.6107e-34	0.32	-0.06442
-0.0385673	-0.216091	86.3302	0.0868412	0.337877	-89.8933	-0.0737317	-1.59968	272.72	1.0095	3.95421	197.2	-0.537392	-1.08627	-20.8356	-0.0951732	-0.390682	54.5382	-0.00166372	0.0566551	-82.9651	0.0400058	0.300016	216.484	-0.458057	1.50014	-165.09	0.602494	-0.674063	32.6508	-0.144646	-0.818843	137.467	-0.0400044	-0.300064	106.609	0.304717	-0.0244978	0.342952	0	0	0	0.187854	0.06442	0.0591144	0	0.424377	-6.42341e-34	0.32	-0.06442
-0.0404667	-0.189945	14.0772	0.0901888	0.334753	-31.7019	-0.0921919	-1.84602	-8.22679	1.04911	3.96128	-47.4841	-0.549844	-1.24511	1.31784	-0.0989586	-0.378538	-3.37059	-0.00449994	-0.283622	-96.2886	0.0428061	0.280027	662.745	-0.443733	1.43238	224.11	0.595852	-0.664198	730.112	-0.152274	-0.762819	727.482	-0.042805	-0.280062	392.256	0.306431	-0.025075	0.343169	0	0	0	0.193045	0.06442	0.0595014	0	0.417222	-6.22237e-34	0.32	-0.06442
-0.0420904	-0.162371	11.0391	0.093464	0.327527	-21.2284	-0.112846	-2.06543	-4.45661	1.0874	3.82835	-44.7632	-0.56218	-1.23361	1.37134	-0.102576	-0.361722	-2.88984	-0.00522363	-0.0723694	-88.1772	0.0454093	0.260318	632.977	-0.430109	1.36246	225.983	0.589421	-0.64311	717.955	-0.159427	-0.715353	713.302	-0.0454084	-0.26034	383.016	0.308073	-0.0255939	0.343355	0	0	0	0.198824	0.06442	0.0591028	0	0.407977	-6.00847e-34	0.32	-0.06442
-0.0434151	-0.132462	3.81092	0.0966295	0.316544	0.686611	-0.135407	-2.25606	22.3233	1.12312	3.57225	-1.86966	-0.573071	-1.08913	3.57827	-0.105979	-0.340336	-0.629925	-0.00464594	0.0577688	-33.6354	0.0478183	0.240907	229.388	-0.417189	1.29199	70.6111	0.583287	-0.613397	267.207	-0.166183	-0.675616	273.864	-0.0478177	-0.240929	148.209	0.309649	-0.0260556	0.343512	0	0	0	0.205178	0.06442	0.0579916	0	0.396542	-5.78273e-34	0.32	-0.06442
-0.0444137	-0.0998616	1.79814	0.0996528	0.302336	0.308948	-0.159608	-2.4201	28.5022	1.15532	3.21972	21.6788	-0.58157	-0.849903	3.96738	-0.109128	-0.314915	0.348604	-0.00376271	0.0883236	-1.13504	0.0500365	0.221819	-1.51822	-0.404965	1.22234	-10.6728	0.577514	-0.577319	-6.07253	-0.172612	-0.642812	-1.14443	-0.0500361	-0.221837	0.00857248	0.311168	-0.0264606	0.343644	0	0	0	0.212089	0.06442	0.0562722	0	0.382869	-5.5463e-34	0.32	-0.06442
-0.0450603	-0.0646628	2.53148	0.102508	0.285508	7.39735	-0.185207	-2.55995	44.3592	1.18331	2.79995	28.4021	-0.587089	-0.551856	5.73453	-0.11199	-0.2862	0.541814	-0.00292171	0.0841001	-8.15252	0.0520671	0.203052	-4.06312	-0.393421	1.15443	-42.9948	0.572148	-0.536579	-17.7456	-0.178774	-0.616206	4.76346	-0.0520667	-0.203063	7.49971	0.312639	-0.0268096	0.343752	0	0	0	0.219534	0.06442	0.0540725	0	0.366956	-5.3004e-34	0.32	-0.06442
-0.0453331	-0.0272777	5.55245	0.105175	0.266735	-6.60587	-0.211993	-2.67854	29.0263	1.20673	2.34163	7.89889	-0.589353	-0.226456	4.04681	-0.114542	-0.255196	-0.503026	-0.00222173	0.0699972	-30.8614	0.0539129	0.184584	172.38	-0.382531	1.08901	41.7205	0.567222	-0.492638	177.377	-0.184725	-0.595154	185.115	-0.0539126	-0.18459	104.092	0.314068	-0.0271031	0.343839	0	0	0	0.227485	0.06442	0.0515363	0	0.348844	-5.04635e-34	0.32	-0.06442
-0.0452167	0.0116371	5.9792	0.107642	0.246669	-8.00719	-0.239782	-2.77889	17.5145	1.22545	1.87187	-14.5209	-0.588363	0.0990272	2.62473	-0.116772	-0.222936	-1.2699	-0.00167118	0.0550551	-52.7953	0.0555769	0.166402	354.907	-0.372265	1.02657	133.754	0.562756	-0.446552	404.024	-0.190516	-0.579105	399.126	-0.0555767	-0.166405	217.674	0.315464	-0.0273417	0.343906	0	0	0	0.235909	0.06442	0.048815	0	0.328614	-4.78555e-34	0.32	-0.06442
-0.0447036	0.0513069	5.23662	0.109901	0.225914	-6.20445	-0.268431	-2.86491	14.3076	1.2396	1.41551	-19.8649	-0.584337	0.4026	2.09588	-0.118677	-0.190494	-1.35387	-0.0012498	0.0421386	-54.7932	0.0570617	0.14848	381.431	-0.36259	0.967532	155.406	0.558764	-0.399238	444.524	-0.196192	-0.56762	434.468	-0.0570615	-0.148484	235.802	0.316833	-0.0275257	0.343955	0	0	0	0.244768	0.06442	0.0460608	0	0.306385	-4.51946e-34	0.32	-0.06442
-0.0437947	0.0908911	4.94432	0.111951	0.204988	-5.80996	-0.297848	-2.94175	20.6657	1.24956	0.995255	-6.97779	-0.577667	0.666982	2.8121	-0.120265	-0.158823	-0.921642	-0.000931741	0.0318057	-41.3326	0.0583697	0.130798	261.512	-0.35347	0.911999	95.3394	0.555251	-0.351214	293.717	-0.201795	-0.560296	291.381	-0.0583695	-0.130801	160.402	0.318182	-0.0276555	0.343986	0	0	0	0.254023	0.06442	0.043418	0	0.282305	-4.24956e-34	0.32	-0.06442
-0.0424988	0.129597	4.21151	0.113794	0.184325	-3.9997	-0.328007	-3.01587	24.6967	1.25587	0.630784	5.29402	-0.568868	0.87992	3.36705	-0.121552	-0.128768	-0.438744	-0.000693439	0.0238302	-25.287	0.059503	0.113329	134.844	-0.344868	0.86019	33.8952	0.552222	-0.302976	139.564	-0.207364	-0.55685	145.104	-0.0595029	-0.113331	82.3442	0.319519	-0.0277312	0.344	0	0	0	0.263629	0.06442	0.0410156	0	0.256553	-3.97739e-34	0.32	-0.06442
-0.0408319	0.166688	4.15279	0.115437	0.164241	-5.00872	-0.35895	-3.09429	23.1432	1.25925	0.338101	3.54279	-0.558525	1.03428	3.08879	-0.122562	-0.101	-0.51311	-0.000515588	0.0177852	-25.0644	0.0604634	0.0960451	131.384	-0.336747	0.812089	33.2779	0.549674	-0.254762	133.501	-0.212934	-0.557041	138.108	-0.0604633	-0.0960466	78.8069	0.32085	-0.027753	0.343998	0	0	0	0.273539	0.06442	0.0389598	0	0.229333	-3.70451e-34	0.32	-0.06442
-0.0388164	0.201549	4.70268	0.116885	0.144886	-8.6308	-0.390786	-3.18364	19.6618	1.26053	0.127876	-9.30496	-0.547245	1.12803	2.2567	-0.123322	-0.0759296	-1.07574	-0.000383151	0.0132437	-39.912	0.0612527	0.0789236	236.219	-0.329071	0.767651	86.3542	0.547607	-0.206721	256.395	-0.218542	-0.560732	251.773	-0.0612526	-0.0789251	140.506	0.322181	-0.027721	0.343979	0	0	0	0.283704	0.06442	0.0373258	0	0.200869	-3.43247e-34	0.32	-0.06442
-0.0364794	0.233702	5.11487	0.118148	0.126269	-11.6666	-0.423673	-3.28868	18.5578	1.26057	0.00417233	-20.0969	-0.535603	1.16414	1.60928	-0.123859	-0.0537269	-1.57785	-0.000284694	0.0098457	-53.8324	0.061872	0.0619289	330.079	-0.321802	0.726897	134.292	0.546017	-0.158978	366.584	-0.224219	-0.567777	353.218	-0.0618719	-0.0619344	195.868	0.323521	-0.0276352	0.343944	0	0	0	0.294074	0.06442	0.0361503	0	0.171402	-3.16282e-34	0.32	-0.06442
-0.0338517	0.262772	4.89217	0.11923	0.108202	-12.0178	-0.45778	-3.41069	19.5806	1.26019	-0.0377536	-20.5869	-0.524095	1.15081	1.48029	-0.124202	-0.0342786	-1.626	-0.000211494	0.00732003	-54.0765	0.0623224	0.0450492	326.405	-0.314905	0.689676	133.798	0.544903	-0.111437	361.362	-0.230001	-0.578116	346.779	-0.0623224	-0.0450507	192.851	0.324875	-0.0274955	0.343891	0	0	0	0.304594	0.06442	0.0354238	0	0.14119	-2.89709e-34	0.32	-0.06442
-0.0309666	0.288509	4.18019	0.120133	0.0902675	-10.3367	-0.493238	-3.54579	19.9732	1.26007	-0.0119925	-14.1462	-0.513092	1.10034	1.60509	-0.124373	-0.0171438	-1.32663	-0.000156965	0.00545284	-43.2888	0.062605	0.0282567	249.695	-0.308346	0.655925	97.1437	0.544261	-0.0641286	270.347	-0.235918	-0.591736	260.594	-0.0626049	-0.0282519	146.195	0.32625	-0.0273017	0.343821	0	0	0	0.315211	0.06442	0.0350826	0	0.110498	-2.63678e-34	0.32	-0.06442
-0.0278597	0.310683	7.05424	0.120851	0.0718206	82.2429	-0.530075	-3.68372	6.69679	1.26063	0.0565529	-20.5475	-0.502797	1.02947	0.128958	-0.124389	-0.00157207	1.01263	-0.000116581	0.00403845	-96.777	0.0627201	0.0115089	59.4669	-0.302091	0.625509	94.0778	0.544093	-0.0168383	228.549	-0.242004	-0.608611	147.576	-0.06272	-0.0115067	129.689	0.327653	-0.0270535	0.343732	0	0	0	0.325871	0.06442	0.035001	0	0.0795992	-2.38333e-34	0.32	-0.06442
-0.0245683	0.329148	19.9241	0.121371	0.0519417	-24.1669	-0.568142	-3.80669	66.9305	1.26196	0.132263	1.79799	-0.49322	0.957665	6.68507	-0.124254	0.0135332	-2.66371	-0.0078445	-0.772791	-142.621	0.062668	-0.00521317	354.586	-0.296107	0.598368	-148.263	0.544398	0.0304878	-5.59082	-0.248292	-0.628808	-138.052	-0.0626679	0.0052087	197.545	0.329093	-0.0267508	0.343623	0	0	0	0.336518	0.06442	0.0349977	0	0.0487686	-2.13814e-34	0.32	-0.06442
-0.0211315	0.343677	10.3637	0.121666	0.0295043	31.8108	-0.607033	-3.8891	43.1031	1.26366	0.169873	0.0258642	-0.484159	0.906146	4.45166	-0.123958	0.0295453	-0.19574	-0.0128164	-0.497187	-35.4737	0.0624487	-0.0219256	164.551	-0.290363	0.574368	-194.15	0.545178	0.0780284	-143.138	-0.254816	-0.65237	-308.281	-0.0624487	0.0219267	136.407	0.330574	-0.026393	0.343491	0	0	0	0.347097	0.06442	0.0349692	0	0.0182808	-1.90252e-34	0.32	-0.06442
-0.017592	0.353954	2.65764	0.121701	0.00350028	12.6025	-0.646079	-3.90457	19.4652	1.26493	0.127673	-15.2031	-0.475243	0.891578	1.54406	-0.123481	0.0477299	-0.706909	-0.0125915	0.0224835	23.8093	0.0620621	-0.0386618	247.269	-0.284828	0.553495	-176.829	0.546437	0.125885	-140.751	-0.261609	-0.67935	-370.89	-0.0620621	0.0386599	167.372	0.332106	-0.0259796	0.343336	0	0	0	0.357555	0.06442	0.034885	0	-0.0115941	-1.67769e-34	0.32	-0.06442
-0.0139963	0.359567	-1.53366	0.121439	-0.0261679	-3.27195	-0.684486	-3.84075	7.37332	1.26484	-0.0095129	-20.5638	-0.466065	0.917813	0.0848758	-0.122795	0.0685789	-1.10032	-0.0106034	0.198813	43.1042	0.0615076	-0.0554468	277.629	-0.279472	0.535679	-148.567	0.548179	0.174206	-121.188	-0.268708	-0.709867	-362.869	-0.0615075	0.0554506	169.754	0.333696	-0.0255102	0.343154	0	0	0	0.367836	0.06442	0.034724	0	-0.0405947	-1.46478e-34	0.32	-0.06442
-0.0103943	0.360199	-2.11536	0.12085	-0.0588514	-3.49583	-0.721478	-3.69923	3.36226	1.26251	-0.233138	-17.8107	-0.45628	0.978461	-0.254964	-0.121877	0.0917986	-0.923269	-0.00838497	0.221843	38.5263	0.0607845	-0.0723153	236.591	-0.274262	0.520918	-118.635	0.55041	0.223088	-98.1191	-0.276148	-0.743979	-307.238	-0.0607844	0.0723161	144.208	0.335351	-0.024984	0.342943	0	0	0	0.37789	0.06442	0.0344729	0	-0.0684713	-1.26481e-34	0.32	-0.06442
-0.00683819	0.355609	-2.51769	0.119915	-0.0935346	-3.36299	-0.75636	-3.48813	-0.385854	1.25725	-0.525236	-15.8793	-0.445641	1.06393	-0.586221	-0.120709	0.116822	-0.77263	-0.00643523	0.194975	34.3691	0.0598916	-0.0892922	203.011	-0.26917	0.509244	-94.7171	0.553136	0.272608	-79.5767	-0.283966	-0.781861	-262.39	-0.0598915	0.0892896	123.653	0.33708	-0.0244004	0.342701	0	0	0	0.387666	0.06442	0.034125	0	-0.09499	-1.07865e-34	0.32	-0.06442
-0.00338021	0.345799	-2.86745	0.118624	-0.12909	-3.3361	-0.788545	-3.21855	-1.51175	1.24861	-0.864828	-16.527	-0.433998	1.16427	-0.822477	-0.11928	0.142939	-0.780254	-0.00486408	0.157115	35.0377	0.0588275	-0.106404	207.231	-0.264162	0.500807	-93.715	0.556364	0.322741	-79.4055	-0.292202	-0.823519	-269.088	-0.0588275	0.106402	126.728	0.338892	-0.0237584	0.342424	0	0	0	0.397115	0.06442	0.0336802	0	-0.119936	-9.07054e-35	0.32	-0.06442
-7.07875e-05	0.330942	-3.13756	0.11698	-0.164419	-3.32414	-0.817579	-2.90338	-0.00895267	1.2363	-1.23044	-18.4815	-0.421294	1.27042	-0.93128	-0.117585	0.169467	-0.896549	-0.00364696	0.121712	38.6235	0.0575907	-0.12368	236.274	-0.259205	0.49572	-107.787	0.560097	0.373363	-91.3067	-0.300892	-0.869086	-310.188	-0.0575906	0.123682	145.409	0.340796	-0.0230573	0.342109	0	0	0	0.406193	0.06442	0.033143	0	-0.143119	-7.50605e-35	0.32	-0.06442
0.00304364	0.311443	-3.274	0.114995	-0.19853	-3.04113	-0.843143	-2.55637	1.51999	1.22029	-1.60114	-19.656	-0.40755	1.37439	-1.01433	-0.115627	0.195763	-0.976028	-0.00272264	0.0924323	40.4923	0.056179	-0.141171	255.195	-0.254262	0.494301	-116.676	0.56434	0.424284	-98.8561	-0.310078	-0.918582	-338.357	-0.056179	0.141166	157.971	0.342801	-0.022296	0.341752	0	0	0	0.414857	0.06442	0.0325224	0	-0.164373	-6.09727e-35	0.32	-0.06442
0.00592202	0.287838	-3.18977	0.112689	-0.230592	-2.16972	-0.865057	-2.19142	0.993097	1.20072	-1.95743	-19.3622	-0.392857	1.46934	-1.17538	-0.113414	0.221283	-0.933312	-0.00202784	0.0694804	38.2869	0.05459	-0.158897	245.39	-0.249293	0.496897	-110.205	0.569091	0.475132	-93.7617	-0.319798	-0.972027	-328.405	-0.05459	0.158895	152.92	0.344917	-0.0214735	0.341351	0	0	0	0.423068	0.06442	0.0318308	0	-0.183565	-4.84659e-35	0.32	-0.06442
0.00853008	0.260807	-2.97948	0.110089	-0.260018	-1.08585	-0.883282	-1.82247	-0.97948	1.17791	-2.28089	-18.5566	-0.377365	1.54924	-1.40693	-0.110958	0.245616	-0.827824	-0.00150837	0.051947	34.0857	0.0528211	-0.176898	220.25	-0.244252	0.504047	-95.6519	0.574344	0.525248	-81.9868	-0.330092	-1.0293	-297.461	-0.052821	0.1769	138.369	0.347155	-0.0205885	0.340901	0	0	0	0.43079	0.06442	0.0310831	0	-0.200594	-3.75449e-35	0.32	-0.06442
0.0108412	0.231116	-2.81001	0.107224	-0.286403	-0.352343	-0.89791	-1.46282	-1.82275	1.15236	-2.55457	-18.2935	-0.36128	1.60847	-1.58493	-0.108273	0.268488	-0.778703	-0.00112132	0.0387045	31.3578	0.0508687	-0.195231	205.765	-0.239088	0.516443	-87.0468	0.580082	0.57382	-74.9425	-0.340994	-1.09027	-280.144	-0.0508687	0.195231	130.097	0.349526	-0.0196399	0.3404	0	0	0	0.437994	0.06442	0.0302959	0	-0.215399	-2.81935e-35	0.32	-0.06442
0.0128367	0.199542	-2.74459	0.104128	-0.309607	-0.0929655	-0.909161	-1.12513	0.105007	1.12473	-2.76279	-18.6447	-0.344864	1.64163	-1.61086	-0.105376	0.289746	-0.83624	-0.000833181	0.028814	31.3397	0.0487294	-0.213933	212.95	-0.233738	0.535029	-90.2601	0.586277	0.619543	-77.3861	-0.35254	-1.15457	-291.87	-0.0487294	0.213932	134.981	0.352042	-0.0186263	0.339846	0	0	0	0.444652	0.06442	0.0294863	0	-0.227959	-2.03735e-35	0.32	-0.06442
0.0145053	0.166867	-2.71781	0.100831	-0.329708	-0.0122327	-0.917367	-0.820625	3.78445	1.09582	-2.89142	-19.0029	-0.328431	1.64324	-1.52669	-0.102282	0.309386	-0.946253	-0.000618949	0.0214232	32.3975	0.0463989	-0.233055	230.227	-0.228128	0.560974	-98.8901	0.592885	0.660801	-84.0923	-0.364758	-1.22176	-317.4	-0.0463989	0.233056	146.114	0.354716	-0.0175463	0.339237	0	0	0	0.450745	0.06442	0.0286716	0	-0.238298	-1.40231e-35	0.32	-0.06442
0.015844	0.133865	-2.62314	0.0973617	-0.346964	0.239829	-0.922959	-0.559139	6.80927	1.06654	-2.92811	-18.9462	-0.312354	1.60768	-1.46311	-0.0990067	0.327533	-1.02041	-0.000459761	0.0159188	32.2599	0.0438723	-0.25266	238.92	-0.22217	0.595818	-102.984	0.599838	0.695235	-87.0477	-0.377668	-1.29105	-331.436	-0.0438723	0.252657	151.96	0.357559	-0.0163983	0.338575	0	0	0	0.456257	0.06442	0.0278679	0	-0.246491	-9.05596e-36	0.32	-0.06442
0.0168561	0.101211	-2.43546	0.0937439	-0.361782	0.709452	-0.926442	-0.348347	8.01011	1.03791	-2.86307	-18.5706	-0.297059	1.52953	-1.49072	-0.0955629	0.34438	-1.02782	-0.000341489	0.0118272	30.3223	0.0411443	-0.272802	232.722	-0.215755	0.641501	-99.3409	0.607037	0.719947	-83.7191	-0.391283	-1.36144	-324.98	-0.0411443	0.272802	148.466	0.360588	-0.0151806	0.337862	0	0	0	0.461178	0.06442	0.0270894	0	-0.252663	-5.35943e-36	0.32	-0.06442
0.0175511	0.0695037	-2.19869	0.0899967	-0.37472	1.26622	-0.928373	-0.19303	8.46547	1.011	-2.69032	-18.1165	-0.283021	1.40384	-1.54419	-0.0919607	0.360221	-1.00874	-0.000253648	0.00878411	27.7693	0.0382088	-0.293548	221.081	-0.20875	0.700416	-93.0131	0.614347	0.730968	-78.2198	-0.405596	-1.43139	-310.876	-0.0382087	0.293552	141.576	0.363817	-0.0138916	0.337105	0	0	0	0.465506	0.06442	0.0263479	0	-0.256999	-2.79352e-36	0.32	-0.06442
0.0179443	0.0393188	3.36003	0.086132	-0.386472	11.3254	-0.929313	-0.0940204	29.6631	0.986908	-2.40964	-12.6726	-0.27075	1.22703	-0.0395838	-0.0882056	0.375512	-1.01762	-0.000188406	0.00652418	-4.59657	0.035059	-0.314977	274.224	-0.200994	0.775614	-75.3508	0.62158	0.723296	-13.4109	-0.420586	-1.49892	-272.303	-0.035059	0.314975	185.289	0.367261	-0.0125295	0.336313	0	0	0	0.469246	0.06442	0.025651	0	-0.259739	-1.18942e-36	0.32	-0.06442
0.0180545	0.0110174	0.00942267	0.0821549	-0.397709	4.15637	-0.929792	-0.0479519	34.865	0.96664	-2.02677	-13.7324	-0.26078	0.997016	-0.174237	-0.0842992	0.390636	-1.43589	-0.000139858	0.00485481	-18.5162	0.0316876	-0.337136	327.017	-0.192286	0.870855	34.4559	0.628484	0.690436	161.886	-0.436198	-1.56128	-70.8746	-0.0316876	0.337137	213.514	0.370939	-0.0110922	0.335502	0	0	0	0.472407	0.06442	0.0250024	0	-0.261192	-3.48181e-37	0.32	-0.06442
0.0179047	-0.0149811	-3.93876	0.0780635	-0.409131	-1.52874	-0.930253	-0.0460625	2.72117	0.951086	-1.55542	-18.7516	-0.253639	0.714076	-2.52062	-0.0802386	0.406063	-0.955518	-0.000103823	0.00360351	-9.03496	0.0280866	-0.360106	176.653	-0.182378	0.990801	125.536	0.634725	0.624084	232.095	-0.452347	-1.61489	153.002	-0.0280866	0.360105	113.002	0.374868	-0.00957768	0.334693	0	0	0	0.475009	0.06442	0.0244	0	-0.26173	-3.94285e-38	0.32	-0.06442
0.0175197	-0.0385018	0.641293	0.0738492	-0.421436	5.19393	-0.930996	-0.0742793	24.7168	0.940909	-1.01765	-12.7809	-0.24983	0.380927	-0.946139	-0.0760161	0.42225	-1.06991	-7.71512e-05	0.00266716	-54.8609	0.0242472	-0.383935	245.558	-0.170965	1.14126	189.724	0.639862	0.513673	366.355	-0.468897	-1.65493	273.485	-0.0242472	0.383936	163.452	0.379068	-0.00798385	0.333916	0	0	0	0.476933	0.06442	0.0238355	0	-0.261799	-2.73691e-48	0.32	-0.06442
0.0169263	-0.0593405	0.7713	0.069497	-0.435215	5.75623	-0.932132	-0.113589	34.94	0.936537	-0.437242	-11.842	-0.249862	-0.00314564	-0.37303	-0.0716199	0.439619	-1.31003	-5.72929e-05	0.00198583	-70.3574	0.0201606	-0.408659	302.09	-0.15767	1.32952	237.897	0.643316	0.345379	455.29	-0.485646	-1.67491	335.309	-0.0201606	0.408659	202.13	0.383561	-0.00630839	0.333208	0	0	0	0.476933	0.06442	0.0232937	0	-0.261799	-2.73691e-48	0.32	-0.06442
0.016152	-0.0774248	0.086048	0.0649899	-0.450715	7.89623	-0.933508	-0.137675	15.2891	0.93861	0.207305	-21.1316	-0.254774	-0.491275	-2.104	-0.0670372	0.458267	-1.14411	-4.26068e-05	0.0014686	-58.4965	0.0158177	-0.43429	264.038	-0.142021	1.5649	237.284	0.64433	0.101423	424.121	-0.502309	-1.66631	303.126	-0.0158177	0.434291	180.953	0.383561	-0.00630839	0.333208	0	0	0	0.476933	0.06442	0.0232937	0	-0.261799	-2.73691e-48	0.32	-0.06442
0.0152968	-0.0855172	-1.47262	0.060586	-0.440385	6.76729	-0.934801	-0.129294	-8.58403	0.945985	0.737524	-21.5568	-0.264023	-0.924861	-3.22741	-0.0625408	0.449638	-0.580196	-3.17319e-05	0.0010875	-23.1519	0.0114982	-0.431952	159.145	-0.125146	1.68746	224.199	0.643046	-0.128388	330.055	-0.517899	-1.55907	220.107	-0.0114982	0.431949	123.622	0.383561	-0.00630839	0.333208	0	0	0	0.476933	0.06442	0.0232937	0	-0.261799	-2.73691e-48	0.32	-0.06442
0.0145475	-0.0749354	-1.59753	0.0568845	-0.370149	5.0209	-0.935871	-0.106949	-14.6495	0.953842	0.785649	-17.899	-0.273176	-0.91528	-3.01576	-0.0587557	0.378511	-0.301413	-2.34369e-05	0.000829499	-8.50806	0.00784399	-0.365423	97.0397	-0.110471	1.46756	178.631	0.641259	-0.178659	238.944	-0.530789	-1.28891	152.672	-0.00784397	0.365425	82.6766	0.383561	-0.00630839	0.333208	0	0	0	0.476933	0.06442	0.0232937	0	-0.261799	-2.73691e-48	0.32	-0.06442
0.0139445	-0.0603022	-1.19805	0.0539599	-0.292465	4.25793	-0.936709	-0.0838518	-3.91903	0.960646	0.680423	-12.8072	-0.280904	-0.772828	-1.9163	-0.0557629	0.299278	-0.390864	-1.74241e-05	0.000601274	-17.15	0.00494818	-0.289581	115.96	-0.098698	1.17727	182.014	0.639593	-0.166643	256.219	-0.540895	-1.01064	166.393	-0.00494818	0.289579	93.9055	0.383561	-0.00630839	0.333208	0	0	0	0.476933	0.06442	0.0232937	0	-0.261799	-2.73691e-48	0.32	-0.06442
0.0134776	-0.0466881	-0.718249	0.0517163	-0.224361	4.17776	-0.937351	-0.0641167	15.0426	0.966094	0.544828	-7.56868	-0.287023	-0.611886	-0.444937	-0.0534662	0.229669	-0.685057	-1.29802e-05	0.000444392	-38.6674	0.00272344	-0.222474	181.045	-0.0895988	0.909925	222.614	0.638217	-0.137573	343.257	-0.548618	-0.772351	229.655	-0.00272341	0.222477	136.559	0.383561	-0.00630839	0.333208	0	0	0	0.476933	0.06442	0.0232937	0	-0.261799	-2.73691e-48	0.32	-0.06442
0.0131231	-0.0354457	40.4927	0.0500208	-0.169549	20.4071	-0.937834	-0.0483632	251.579	0.970302	0.420743	251.534	-0.291722	-0.469887	144.284	-0.0517304	0.173581	74.7416	-9.6757e-06	0.000330452	-94.2101	0.00104094	-0.16825	210.147	-0.0826958	0.690295	14.7017	0.637139	-0.107825	237.845	-0.554443	-0.582486	207.728	-0.00104092	0.168249	158.146	0.383561	-0.00630839	0.333208	0	0	0	0.476933	0.06442	0.0232937	0	-0.261799	-2.73691e-48	0.32	-0.06442
0.0128566	-0.0266508	48.222	0.0487497	-0.127107	-362.991	-0.938196	-0.0361979	218.3	0.973491	0.318998	497.697	-0.295275	-0.355276	372.186	-0.050429	0.130148	224.709	-0.00198038	-0.197071	-136.97	-0.000220924	-0.126187	326.106	-0.07751	0.518583	-93.8183	0.636315	-0.0823677	36.6505	-0.558806	-0.436223	75.8993	0.000220956	0.126188	88.8726	0.385368	-0.00566746	0.332965	0	0	0	0.477396	0.06442	0.0214933	0	-0.241144	-2.73691e-48	0.32	-0.06442
0.0125833	-0.0273295	-14.0671	0.0477011	-0.104858	-62.1163	-0.937734	0.0461996	-10.6597	0.974854	0.136226	358.814	-0.296602	-0.132769	327.699	-0.0493424	0.10866	263.325	-0.00335972	-0.137933	0.113803	-0.00126803	-0.104711	-27.1822	-0.0730132	0.449675	-12.4481	0.635317	-0.0997961	-18.6332	-0.562304	-0.349867	0.386421	0.00126809	0.104713	0.671547	0.387187	-0.00502078	0.332745	0	0	0	0.478358	0.06442	0.0171157	0	-0.19134	-2.73691e-48	0.32	-0.06442
0.0120651	-0.051825	-4.31427	0.0465732	-0.112797	-81.4301	-0.933484	0.424975	-28.8709	0.96936	-0.549412	236.942	-0.289953	0.664952	215.453	-0.0481223	0.122001	171.949	-0.00326456	0.00951581	-9.0488	-0.00241174	-0.11437	-8.60422	-0.0674791	0.553414	9.45398	0.633203	-0.211436	-0.8055	-0.565724	-0.342	-3.07176	0.00241181	0.114372	-6.46074	0.389059	-0.00434803	0.332546	0	0	0	0.479367	0.06442	0.0106515	0	-0.118628	-2.73691e-48	0.32	-0.06442
0.0111147	-0.0950324	-16.1118	0.0452754	-0.129772	75.0715	-0.920592	1.28919	6.64931	0.947247	-2.21128	188.038	-0.265916	2.40368	152.021	-0.0466526	0.146972	89.8638	-0.00273807	0.0526488	-4.5165	-0.00373834	-0.13266	-129.396	-0.0604126	0.70665	-47.1011	0.629641	-0.356162	-41.4696	-0.569229	-0.350469	-81.5205	0.00373838	0.132658	-56.0811	0.391048	-0.00362053	0.332368	0	0	0	0.479891	0.06442	0.00441972	0	-0.0491278	-2.73691e-48	0.32	-0.06442
0.00969685	-0.141789	103.318	0.0437845	-0.149096	149.548	-0.894426	2.61669	-617.712	0.903409	-4.38375	-269.991	-0.220887	4.5029	6.11121	-0.0449304	0.172224	-29.6542	-0.00216128	0.0576794	-103.236	-0.00526408	-0.152575	-265.028	-0.0516986	0.8714	481.266	0.624469	-0.517237	272.972	-0.57277	-0.354153	-36.3745	0.00526413	0.152574	-106.119	0.39323	-0.00280572	0.332212	0	0	0	0.479997	0.06442	0.000740848	0	-0.00823173	-2.73691e-48	0.32	-0.06442
0.00798713	-0.170973	83.39	0.0420871	-0.169735	37.7744	-0.854904	3.9522	-504.875	0.845327	-5.80823	-251.982	-0.162507	5.83804	-8.61581	-0.0429936	0.193683	-54.42	-0.0016571	0.0504173	-67.8057	-0.00699659	-0.17325	-115.913	-0.0412445	1.04541	383.487	0.617479	-0.698954	214.9	-0.576235	-0.346488	-28.8472	0.00699662	0.17325	-74.5046	0.395683	-0.00187172	0.332087	0	0	0	0.48	0.06442	-9.71445e-17	0	-4.44089e-16	-2.73691e-48	0.32	-0.06442
0.00628035	-0.170678	-24.7809	0.0401607	-0.19264	-306.486	-0.809893	4.50109	76.5782	0.783684	-6.16426	96.9777	-0.10079	6.17165	73.6896	-0.0408575	0.213605	-51.8953	-0.00125202	0.0405085	31.2688	-0.00895573	-0.195915	355.569	-0.0288293	1.24152	-39.9927	0.608301	-0.91781	-32.438	-0.579472	-0.323719	-151.177	0.00895576	0.195914	-64.1939	0.398476	-0.000791829	0.332012	0	0	0	0.48	0.06442	0	0	0	-2.73691e-48	0.32	-0.06442
0.00480633	-0.147402	-53.3946	0.037969	-0.219171	-210.028	-0.770052	3.98408	406.768	0.722304	-6.13807	331.823	-0.0413	5.94902	170.79	-0.038497	0.236048	-58.6556	-0.000938513	0.0313505	73.7625	-0.0111771	-0.222134	252.595	-0.0140344	1.47949	-390.789	0.596301	-1.2	-278.447	-0.582267	-0.279498	-420.122	0.0111771	0.222135	-193.996	0.401659	0.00045098	0.332014	0	0	0	0.48	0.06442	0	0	0	-2.73691e-48	0.32	-0.06442
0.00362751	-0.117882	-62.2584	0.0354645	-0.25045	-1.10463	-0.739392	3.066	391.497	0.670603	-5.17004	321.407	0.00479878	4.60987	178.606	-0.0358615	0.263549	-45.8601	-0.000700567	0.0237946	67.5476	-0.013707	-0.252996	76.5008	0.00379963	1.78341	-395.908	0.580478	-1.58228	-297.354	-0.584279	-0.201136	-516.553	0.0137071	0.252994	-264.444	0.405253	0.00185952	0.332128	0	0	0	0.48	0.06442	0	0	0	-2.73691e-48	0.32	-0.06442
0.00271773	-0.0909782	-7.73605	0.0325973	-0.286718	35.2704	-0.717232	2.21603	81.187	0.635374	-3.52291	31.5316	0.0352059	3.04072	20.0215	-0.0328945	0.296701	-3.37699	-0.000521759	0.0178808	13.337	-0.0165935	-0.288649	68.0315	0.0256313	2.18316	-110.494	0.559305	-2.11733	-113.907	-0.584937	-0.0658512	-391.122	0.0165935	0.288649	-223.894	0.40924	0.00341789	0.332392	0	0	0	0.48	0.06442	0	0	0	-2.73691e-48	0.32	-0.06442
0.00202804	-0.0689686	-4.00552	0.0293265	-0.327084	-3.85535	-0.701463	1.57687	29.4464	0.61563	-1.97439	-5.94214	0.05154	1.63341	0.266805	-0.0295484	0.334612	-1.21779	-0.000387319	0.0134439	9.03949	-0.0198749	-0.328135	104.88	0.0527842	2.71529	-56.3813	0.530539	-2.87659	-75.4967	-0.583301	0.163662	-321.301	0.0198749	0.328132	-182.948	0.413551	0.00508695	0.33283	0	0	0	0.48	0.06442	0	0	0	-2.73691e-48	0.320003	-0.06442
0.00151018	-0.051786	-30.2172	0.0256326	-0.369387	-160.075	-0.689764	1.16987	276.551	0.60798	-0.76502	236.187	0.0564595	0.491944	-5.3089	-0.0257981	0.375036	-98.8129	-0.000271651	0.0115668	44.4929	-0.0235676	-0.369277	88.019	0.0860768	3.32926	-365.632	0.492683	-3.78564	-275.106	-0.578339	0.496143	-388.107	0.0235677	0.369283	-188.971	0.418055	0.00679983	0.333442	0	0	0	0.48	0.06442	0	0	0	-2.73691e-48	0.320034	-0.06442
0.00112322	-0.0386962	-317.213	0.0215313	-0.410134	-621.135	-0.680054	0.971019	-46.2764	0.608639	0.0659287	10.6687	0.0526647	-0.379476	-351.344	-0.0216545	0.414358	-256.819	0.000355724	0.0627375	72.1725	-0.0276545	-0.408684	294.71	0.122971	3.68945	-356.208	0.449987	-4.26963	-242.828	-0.570508	0.783139	-171.659	0.0276554	0.408771	-39.104	0.422618	0.00796022	0.334216	0	0	0	0.48	0.06442	0	0	0	-2.73691e-48	0.320208	-0.06442
0.000834885	-0.0288336	-30.6671	0.0171674	-0.436393	-201.366	-0.670689	0.936455	-393.871	0.614203	0.556374	-241.383	0.0425845	-1.00803	-366.493	-0.017259	0.439544	-178.632	0.0010127	0.0656973	1.73769	-0.0319881	-0.433362	-29.9849	0.156298	3.33272	27.7343	0.414727	-3.526	-2.98438	-0.562851	0.765657	3.46587	0.0319948	0.433944	0.76932	0.426874	0.00957171	0.335043	0	0	0	0.48	0.06442	0	0	0	-2.73691e-48	0.320594	-0.06442
0.000620329	-0.0214556	6.15793	0.0127396	-0.44278	-56.8471	-0.660562	1.01277	-197.773	0.621893	0.768965	-124.681	0.0283533	-1.42311	-144.047	-0.0128078	0.445128	-62.3866	0.00164412	0.0631418	0.79836	-0.0363642	-0.437613	-19.9615	0.177949	2.16505	42.9219	0.400571	-1.41559	1.94294	-0.558758	0.409353	0.970155	0.0363952	0.440038	0.362596	0.430847	0.0111015	0.335891	0	0	0	0.48	0.06442	0	0	0	-2.73691e-48	0.32136	-0.06442
0.000460843	-0.0159486	5.14763	0.00818471	-0.455486	-52.1741	-0.649101	1.14607	-165.329	0.629599	0.770634	-109.023	0.0118443	-1.6509	-83.2345	-0.00823537	0.457238	-30.1606	0.00265864	0.101452	-5.21489	-0.0408394	-0.447517	43.0862	0.183559	0.560975	87.6112	0.414212	1.36414	27.478	-0.558933	-0.0175238	-11.5061	0.0409419	0.454672	-6.77411	0.434558	0.012552	0.336729	0	0	0	0.48	0.06442	0	0	0	-2.73691e-48	0.322566	-0.06442
0.000342351	-0.0118491	-10.9541	0.00354726	-0.463745	-89.1499	-0.636158	1.29432	-173.475	0.636037	0.643796	-114.031	-0.00556501	-1.74093	-170.609	-0.00358487	0.465051	-81.0918	0.00427369	0.161506	-1.82057	-0.0453596	-0.452021	37.8823	0.173319	-1.02394	20.0891	0.453912	3.97002	-58.2983	-0.561444	-0.251138	-250.187	0.0456267	0.468474	-144.056	0.438027	0.0139253	0.337537	0	0	0	0.48	0.06442	0	0	0	-2.73691e-48	0.324149	-0.06442
0.000254229	-0.00881221	277.943	-0.00110387	-0.465113	343.496	-0.621832	1.43256	-832.131	0.640554	0.451684	-583.148	-0.0229442	-1.73792	-313.46	0.00107597	0.466084	-44.7482	0.00538421	0.111052	-143.239	-0.049846	-0.448641	-364.597	0.150189	-2.31303	736.876	0.510154	5.6242	387.458	-0.563534	-0.208986	-222.664	0.0504251	0.479842	-261.57	0.441272	0.0152235	0.3383	0	0	0	0.48	0.06442	0	0	0	-2.73691e-48	0.325908	-0.06442
0.000188828	-0.00654012	40.4805	-0.00570467	-0.460079	43.5726	-0.606358	1.54746	-139.09	0.642932	0.237817	-100.265	-0.0397103	-1.67661	-43.0055	0.00568396	0.460798	-5.01899	-5.14595e-05	-0.543567	-71.8549	-0.0542262	-0.438022	41.8408	0.118387	-3.18025	207.703	0.571338	6.11836	95.3462	-0.562991	0.054276	-242.481	0.0553116	0.488648	-175.794	0.44431	0.0164485	0.339012	0	0	0	0.48	0.06442	0	0	0	-2.73691e-48	0.327563	-0.06442
0.000140258	-0.00485706	8.76819	-0.010204	-0.449933	21.5974	-0.590024	1.63335	3.42287	0.643227	0.0294507	-7.07274	-0.0555315	-1.58212	-3.90684	0.0101886	0.450464	-0.545139	0.00153045	0.158191	-21.3958	-0.0584447	-0.421849	32.4603	0.0825266	-3.58599	21.5821	0.633756	6.24185	-8.63972	-0.558804	0.418776	-239.818	0.0602478	0.493624	-151.394	0.447157	0.0176023	0.339665	0	0	0	0.48	0.06442	0	0	0	-2.73691e-48	0.328845	-0.06442
0.000104189	-0.0036069	50.1884	-0.0145641	-0.436008	108.356	-0.57313	1.68937	30.5047	0.64165	-0.15769	5.40481	-0.0702488	-1.47174	-22.4747	0.0145526	0.436404	-1.89008	0.00660136	0.507091	4.73202	-0.0624652	-0.402049	-53.3253	0.0471224	-3.54043	-69.767	0.696484	6.27279	-62.3839	-0.551237	0.756645	-293.464	0.0651686	0.492082	-181.395	0.449829	0.0186865	0.34026	0	0	0	0.48	0.06442	0	0	0	-2.73691e-48	0.329598	-0.06442
7.73704e-05	-0.00268182	1.65362	-0.0187585	-0.419445	8.04851	-0.555957	1.71733	89.9938	0.63849	-0.315922	39.842	-0.0838181	-1.35693	1.79193	0.01875	0.419739	-2.47546	0.0125293	0.592791	25.4778	-0.0662695	-0.38043	61.9923	0.0161955	-3.09269	-134.216	0.759181	6.26967	-87.318	-0.541498	0.97394	-305.845	0.0699795	0.481083	-172.66	0.45234	0.0197028	0.340796	0	0	0	0.48	0.06442	0	0	0	-2.73691e-48	0.329856	-0.06442
5.74783e-05	-0.00198921	-189.471	-0.0227697	-0.401123	-326.23	-0.538751	1.72063	576.316	0.634063	-0.442713	550.362	-0.0962667	-1.24486	261.069	0.0227635	0.401342	-132.908	0.018209	0.567974	105.652	-0.0698541	-0.358455	189.114	-0.00716637	-2.33619	-482.535	0.815183	5.6002	-285.251	-0.531124	1.03742	-273.88	0.0745741	0.45946	-98.4526	0.454703	0.0206528	0.341276	0	0	0	0.48	0.06442	0	0	0	-2.73691e-48	0.330676	-0.06442
4.27001e-05	-0.00147782	-198.079	-0.0265868	-0.381701	-151.004	-0.521721	1.70302	178.658	0.628676	-0.538707	382.633	-0.107665	-1.13982	276.954	0.0265821	0.381863	-28.8586	0.0232084	0.499936	37.307	-0.0732508	-0.339673	-74.4869	-0.0223326	-1.51662	-101.368	0.858837	4.3654	-53.1796	-0.522066	0.905812	-5.45808	0.078898	0.432397	-1.93239	0.456931	0.0215378	0.341703	0	0	0	0.48	0.06442	0	0	0	-2.73691e-48	0.33298	-0.06442
3.18068e-05	-0.00108933	124.617	-0.0302034	-0.361662	-229.585	-0.505034	1.66867	57.4783	0.622612	-0.606406	263.693	-0.118106	-1.04407	274.401	0.0301999	0.361781	81.8882	0.0274746	0.426623	-21.7392	-0.0765674	-0.331659	55.2742	-0.0330963	-1.07637	11.0937	0.895169	3.63322	-7.37074	-0.517423	0.464219	4.57932	0.0830283	0.413026	2.79444	0.459035	0.0223593	0.34208	0	0	0	0.48	0.06442	0	0	0	-2.73691e-48	0.335831	-0.06442
2.35819e-05	-0.000822487	35.1205	-0.0336168	-0.341341	-123.055	-0.488821	1.62131	83.4704	0.61612	-0.64922	293.059	-0.127691	-0.95857	295.899	0.0336142	0.341434	197.851	0.0311217	0.364706	-2.47918	-0.0799097	-0.334234	3.73579	-0.0443412	-1.12449	-0.504131	0.931577	3.64074	-15.6787	-0.51925	-0.182623	2.61852	0.0870806	0.405231	0.969711	0.461027	0.0231184	0.342411	0	0	0	0.48	0.06442	0	0	0	-2.73691e-48	0.339251	-0.06442
1.75076e-05	-0.000607425	22.583	-0.0368266	-0.320986	-126.712	-0.473177	1.56433	91.8041	0.609411	-0.670856	298.031	-0.136526	-0.883441	297.259	0.0368248	0.321054	215.793	0.0342545	0.313282	-1.87122	-0.0832872	-0.337747	6.20407	-0.0577733	-1.34321	-0.933113	0.969832	3.82555	-16.3215	-0.526551	-0.730139	2.01624	0.0910749	0.399427	0.906585	0.462916	0.0238164	0.342701	0	0	0	0.48	0.06442	0	0	0	-2.73691e-48	0.343256	-0.06442
1.29756e-05	-0.000453203	22.325	-0.0398341	-0.300744	-119.454	-0.458171	1.50068	80.7797	0.602662	-0.674933	266.836	-0.144708	-0.818278	267.296	0.0398327	0.300794	195.286	0.0369477	0.269323	-2.66781	-0.0866724	-0.338525	7.63729	-0.0737796	-1.60063	5.82705	1.00943	3.95955	-10.9035	-0.537413	-1.08619	2.29021	0.0949882	0.391333	0.793352	0.464714	0.0244543	0.342952	0	0	0	0.48	0.06442	0	0	0	-2.73691e-48	0.347854	-0.06442
9.61526e-06	-0.000336034	28.0276	-0.0426414	-0.280728	-100.725	-0.443842	1.43283	58.6427	0.596014	-0.664842	227.472	-0.152333	-0.762428	230.057	0.0426403	0.28076	179.096	0.039245	0.229729	-3.29486	-0.0900259	-0.335347	4.13842	-0.0922459	-1.84664	16.2501	1.04908	3.9652	-3.453	-0.549863	-1.24504	3.10979	0.0987797	0.379153	0.582357	0.466429	0.0250331	0.343169	0	0	0	0.48	0.06442	0	0	0	-2.73691e-48	0.353045	-0.06442
7.15723e-06	-0.000245803	84.6228	-0.0452511	-0.260977	-131.373	-0.430214	1.36286	7.71307	0.589577	-0.643659	186.02	-0.159484	-0.715083	180.551	0.0452504	0.261008	196.346	0.0411657	0.192072	-14.2265	-0.0933068	-0.328085	22.0507	-0.112904	-2.06583	35.7455	1.08739	3.83126	4.84362	-0.562199	-1.23357	5.127	0.102403	0.362315	1.4051	0.46807	0.0255537	0.343355	0	0	0	0.48	0.06442	0	0	0	-2.73691e-48	0.358824	-0.06442
5.37823e-06	-0.000177901	15.9097	-0.0476666	-0.241547	-114.854	-0.41729	1.29239	21.1706	0.583438	-0.613892	180.554	-0.166238	-0.675422	143.851	0.047666	0.241565	203.078	0.0427121	0.154643	-3.19109	-0.0964774	-0.317063	4.72199	-0.135467	-2.2563	17.7914	1.12314	3.5743	-2.09768	-0.573089	-1.08902	3.131	0.105812	0.340924	0.495581	0.469647	0.0260168	0.343512	0	0	0	0.48	0.06442	0	0	0	-2.73691e-48	0.365178	-0.06442
3.98061e-06	-0.000139761	11.734	-0.0498908	-0.222426	-108.514	-0.405063	1.22271	-2.55732	0.577661	-0.577748	134.857	-0.172665	-0.642675	85.8758	0.0498905	0.222445	190.733	0.0438764	0.116429	-3.38349	-0.0995057	-0.302835	4.90846	-0.159669	-2.42021	20.3349	1.15535	3.22115	1.00513	-0.581587	-0.849831	3.34329	0.108967	0.315475	0.413975	0.471167	0.0264233	0.343644	0	0	0	0.48	0.06442	0	0	0	-2.73691e-48	0.372089	-0.06442
3.02513e-06	-9.55482e-05	29.2924	-0.0519272	-0.203632	-119.602	-0.393515	1.15477	-42.3757	0.572291	-0.536984	83.3773	-0.178826	-0.616102	16.4092	0.0519269	0.203637	193.513	0.0446471	0.0770647	-7.54536	-0.102366	-0.285986	12.145	-0.185269	-2.55997	27.1684	1.18336	2.80089	4.15013	-0.587105	-0.551718	4.09506	0.111834	0.286756	0.740533	0.472637	0.0267737	0.343752	0	0	0	0.48	0.06442	0	0	0	-2.73691e-48	0.379534	-0.06442
2.28842e-06	-7.36711e-05	-5.43882	-0.0537785	-0.185135	-113.408	-0.382622	1.08933	-55.5956	0.567361	-0.49299	51.0341	-0.184776	-0.59507	-45.2201	0.0537783	0.185144	198.602	0.0450129	0.036579	-2.59063	-0.105038	-0.267197	4.80373	-0.212054	-2.67848	18.1352	1.20678	2.34227	0.0207911	-0.589369	-0.22639	3.11044	0.114392	0.255732	0.365766	0.474067	0.0270686	0.343839	0	0	0	0.48	0.06442	0	0	0	-2.73691e-48	0.387485	-0.06442
1.69568e-06	-5.92743e-05	2.87841	-0.0554478	-0.166923	-116.892	-0.372353	1.0269	-87.5595	0.562892	-0.446928	2.46944	-0.190567	-0.579032	-109.487	0.0554476	0.166931	194.219	0.0449664	-0.0046432	-4.79916	-0.107509	-0.247111	8.88085	-0.239842	-2.77879	21.365	1.2255	1.87221	1.42274	-0.588377	0.0991642	3.4627	0.116627	0.223479	0.564649	0.475462	0.0273085	0.343906	0	0	0	0.48	0.06442	0	0	0	-2.73691e-48	0.395909	-0.06442
1.30725e-06	-3.88428e-05	-8.84336	-0.0569376	-0.148983	-117.597	-0.362675	0.967804	-105.335	0.558896	-0.399566	-29.8541	-0.196242	-0.567524	-162.092	0.0569375	0.148987	196.394	0.0445064	-0.0460003	-3.52	-0.109772	-0.226348	7.79037	-0.26849	-2.86478	17.8054	1.23966	1.41566	-1.11297	-0.584349	0.402766	3.04693	0.118537	0.191028	0.528669	0.476831	0.0274938	0.343955	0	0	0	0.48	0.06442	0	0	0	-2.73691e-48	0.404768	-0.06442
9.59096e-07	-3.48154e-05	-16.0924	-0.0582504	-0.13128	-120.685	-0.353552	0.912306	-119.181	0.55538	-0.351566	-54.0908	-0.201844	-0.560217	-203.114	0.0582503	0.131281	200.121	0.043638	-0.0868477	-2.75961	-0.111826	-0.205411	7.71685	-0.297906	-2.9416	14.9529	1.24961	0.995243	-3.93877	-0.577678	0.667149	2.67457	0.12013	0.159335	0.561493	0.478181	0.0276248	0.343986	0	0	0	0.48	0.06442	0	0	0	-2.73691e-48	0.414023	-0.06442
7.25683e-07	-2.33412e-05	-15.3894	-0.0593883	-0.11379	-123.139	-0.344947	0.860471	-129.563	0.552347	-0.30334	-72.0405	-0.207411	-0.556737	-230.083	0.0593882	0.113791	200.306	0.042373	-0.126496	-2.93969	-0.113674	-0.184736	8.76653	-0.328062	-3.01569	14.3785	1.25592	0.630701	-5.79039	-0.568877	0.880057	2.51325	0.121423	0.129282	0.664814	0.479518	0.0277016	0.344	0	0	0	0.48	0.06442	0	0	0	-2.73691e-48	0.423629	-0.06442
5.17822e-07	-2.07862e-05	-24.0402	-0.0603531	-0.0964865	-140.132	-0.336823	0.812355	-142.187	0.549796	-0.255108	-96.7772	-0.212981	-0.556962	-268.223	0.0603531	0.0964895	154.964	0.0407302	-0.164276	-2.14185	-0.11532	-0.164629	9.1673	-0.359003	-3.09409	11.7601	1.2593	0.337911	-8.66383	-0.558533	1.03443	2.10272	0.122438	0.101487	0.738497	0.480848	0.0277246	0.343998	0	0	0	0.48	0.06442	0	0	0	-2.73691e-48	0.433539	-0.06442
4.26051e-07	-9.1771e-06	-29.5751	-0.0611466	-0.0793464	-209.976	-0.329144	0.767958	-177.984	0.547725	-0.207102	-136.083	-0.218587	-0.56062	-350.064	0.0611466	0.0793461	21.3931	0.0387337	-0.199655	-2.1031	-0.116773	-0.145268	6.52247	-0.390838	-3.18342	10.2645	1.26057	0.127649	-14.6586	-0.547251	1.12817	1.7636	0.123202	0.0764094	0.969144	0.48218	0.0276937	0.343979	0	0	0	0.48	0.06442	0	0	0	-2.73691e-48	0.443704	-0.06442
3.1878e-07	-1.07271e-05	-36.0104	-0.06177	-0.0623368	-248.918	-0.321872	0.727171	-175.754	0.546131	-0.159335	-135.115	-0.224264	-0.567664	-356.404	0.0617699	0.0623379	-89.8935	0.0364117	-0.232203	-1.16884	-0.118039	-0.126643	3.61798	-0.423722	-3.28849	8.30076	1.26061	0.00388622	-18.2875	-0.535608	1.16432	1.3039	0.123744	0.0541918	1.02527	0.48352	0.0276089	0.343944	0	0	0	0.48	0.06442	0	0	0	-2.73691e-48	0.454074	-0.06442
2.57673e-07	-6.11073e-06	-40.204	-0.0622244	-0.0454374	-249.763	-0.314973	0.689957	-153.692	0.545013	-0.111836	-118.913	-0.230044	-0.578006	-323.331	0.0622244	0.0454407	-152.565	0.033796	-0.261568	-0.0862723	-0.119125	-0.10856	1.66198	-0.457827	-3.41048	6.29308	1.26023	-0.0380397	-19.0638	-0.524099	1.15092	0.860463	0.124091	0.0347167	0.962275	0.484874	0.0274702	0.343891	0	0	0	0.48	0.06442	0	0	0	-2.73691e-48	0.464594	-0.06442
1.53577e-07	-1.04096e-05	-13.8285	-0.0625106	-0.028621	-268.447	-0.308411	0.656193	-153.73	0.544368	-0.0645101	-98.337	-0.23596	-0.591592	-297.391	0.0625106	0.0286244	-165.824	0.0309207	-0.287525	-2.90907	-0.120031	-0.0906162	1.06078	-0.493283	-3.54558	16.0255	1.26011	-0.0122547	-17.9053	-0.513095	1.10042	1.6264	0.124267	0.0175595	1.18152	0.486249	0.0272773	0.343821	0	0	0	0.48	0.06442	0	0	0	-2.73691e-48	0.475211	-0.06442
8.23831e-08	-7.11936e-06	-16.8626	-0.0626292	-0.0118643	-296.237	-0.302153	0.625774	-93.2868	0.544196	-0.0172317	-7.8571	-0.242045	-0.608478	-190.322	0.0626292	0.0118636	-180.204	0.0278221	-0.309865	-1.09328	-0.120752	-0.0721507	2.92959	-0.530118	-3.68351	11.9578	1.26067	0.0563264	-23.1817	-0.5028	1.0295	0.763668	0.124286	0.00197068	1.28844	0.487653	0.0270301	0.343732	0	0	0	0.48	0.06442	0	0	0	-2.73691e-48	0.485871	-0.06442
2.86627e-08	-5.37204e-06	-3.61361	-0.0625805	0.0048697	-226.507	-0.296167	0.598633	-38.226	0.544496	0.0300705	46.004	-0.248331	-0.628661	-71.3097	0.0625805	-0.00487044	-139.046	0.0245375	-0.328458	-1.12704	-0.121275	-0.0522614	0.502356	-0.568182	-3.8064	12.9878	1.26199	0.131953	-16.8023	-0.493222	0.957742	0.852068	0.124155	-0.0131443	0.973239	0.489092	0.0267282	0.343623	0	0	0	0.48	0.06442	0	0	0	-2.73691e-48	0.496518	-0.06442
6.59827e-08	3.732e-06	14.6162	-0.0623646	0.021594	-248.434	-0.29042	0.574642	12.4545	0.545272	0.0776052	131.717	-0.254853	-0.65221	37.7924	0.0623646	-0.0215955	-152.502	0.0211067	-0.343084	-1.76121	-0.121573	-0.0298172	1.06426	-0.60707	-3.88874	16.0079	1.26369	0.169611	-16.8907	-0.484161	0.906157	0.893006	0.123863	-0.029169	1.07619	0.490574	0.0263713	0.343491	0	0	0	0.48	0.06442	0	0	0	-2.73691e-48	0.507097	-0.06442
3.07117e-08	-3.5271e-06	18.0223	-0.0619811	0.0383448	-270.828	-0.284883	0.553754	66.9949	0.546527	0.12545	217.159	-0.261645	-0.679189	139.944	0.0619811	-0.0383448	-166.641	0.0175723	-0.353438	-0.700869	-0.121611	-0.00380948	1.28109	-0.646111	-3.90416	14.527	1.26496	0.127435	-18.796	-0.475245	0.891581	0.453132	0.12339	-0.0473715	1.09992	0.492105	0.0259588	0.343336	0	0	0	0.48	0.06442	0	0	0	-2.73691e-48	0.517555	-0.06442
5.66226e-08	2.59109e-06	36.6554	-0.0614297	0.0551466	-231.658	-0.279523	0.535944	123.175	0.548265	0.173771	287.202	-0.268742	-0.709686	261.669	0.0614296	-0.0551473	-145.082	0.013981	-0.359128	-1.35918	-0.121352	0.0258707	-1.08504	-0.684515	-3.84038	14.675	1.26486	-0.00971556	-14.2469	-0.466067	0.917795	0.489522	0.122707	-0.0682287	0.87406	0.493695	0.0254901	0.343154	0	0	0	0.48	0.06442	0	0	0	-2.73691e-48	0.527836	-0.06442
-5.03631e-09	-6.16589e-06	45.4571	-0.0607094	0.0720251	-278.442	-0.274312	0.521162	149.89	0.550491	0.222671	344.629	-0.27618	-0.743824	311.568	0.0607094	-0.0720255	-173.426	0.0103828	-0.359818	-1.38993	-0.120767	0.0585519	0.274498	-0.721504	-3.69893	17.5377	1.26253	-0.233305	-16.0634	-0.456283	0.978419	0.44912	0.121793	-0.0914596	1.05914	0.49535	0.0249647	0.342944	0	0	0	0.48	0.06442	0	0	0	-2.73691e-48	0.53789	-0.06442
3.90966e-08	4.41329e-06	42.7533	-0.0598193	0.0890102	-266.274	-0.269216	0.509509	150.959	0.553213	0.272202	338.1	-0.283997	-0.781697	302.22	0.0598193	-0.0890117	-167.957	0.00683015	-0.355267	-1.00269	-0.119835	0.0932321	-1.35663	-0.756382	-3.48782	15.3161	1.25728	-0.525451	-15.3619	-0.445644	1.06391	0.187894	0.120628	-0.116486	0.940284	0.49708	0.0243818	0.342701	0	0	0	0.48	0.06442	0	0	0	-2.73691e-48	0.547666	-0.06442
1.14504e-07	7.54071e-06	34.2452	-0.0587579	0.106137	-217.909	-0.264206	0.501049	131.084	0.556436	0.3223	284.975	-0.292231	-0.823358	251.567	0.0587579	-0.106133	-139.516	0.00337529	-0.345485	-0.514044	-0.118547	0.128789	-2.82325	-0.788565	-3.21828	9.87705	1.24863	-0.865018	-12.9561	-0.434001	1.16426	-0.158324	0.119202	-0.142619	0.689383	0.498892	0.0237406	0.342424	0	0	0	0.48	0.06442	0	0	0	-2.73691e-48	0.557115	-0.06442
1.20397e-08	-1.02464e-05	28.0567	-0.0575237	0.123427	-183.395	-0.259246	0.495979	117.585	0.560166	0.372958	247.533	-0.30092	-0.868934	215.473	0.0575237	-0.123423	-119.206	6.85485e-05	-0.330675	-0.13929	-0.116906	0.164123	-3.78372	-0.817597	-2.90317	5.16603	1.23632	-1.23057	-11.8006	-0.421297	1.2704	-0.519624	0.11751	-0.169156	0.515514	0.500796	0.0230401	0.342109	0	0	0	0.48	0.06442	0	0	0	-2.73691e-48	0.566193	-0.06442
5.94109e-08	4.73712e-06	29.4592	-0.0561145	0.140921	-190.77	-0.254301	0.494534	125.642	0.564405	0.423914	260.619	-0.310105	-0.918436	224.46	0.0561145	-0.140921	-124.508	-0.00304342	-0.311197	-0.0368523	-0.114923	0.198232	-3.99989	-0.843158	-2.55615	4.86304	1.22031	-1.6013	-12.607	-0.407553	1.37437	-0.730284	0.115555	-0.195457	0.53749	0.502801	0.0222795	0.341752	0	0	0	0.48	0.06442	0	0	0	-2.73691e-48	0.574857	-0.06442
4.81638e-08	-1.12472e-06	35.5634	-0.0545279	0.158655	-221.817	-0.249329	0.497134	145.992	0.569152	0.474721	302.643	-0.319823	-0.971863	258.696	0.0545279	-0.158657	-144.326	-0.00591981	-0.287639	-0.115629	-0.11262	0.2303	-3.87241	-0.865071	-2.19123	7.98212	1.20073	-1.95757	-14.0065	-0.39286	1.46933	-0.781342	0.113346	-0.220989	0.671957	0.504917	0.0214576	0.341351	0	0	0	0.48	0.06442	0	0	0	-2.73691e-48	0.583068	-0.06442
5.26695e-08	4.50575e-07	39.2976	-0.0527612	0.176669	-238.494	-0.244287	0.50427	158.48	0.574401	0.524896	327.065	-0.330115	-1.02916	277.095	0.0527612	-0.176672	-155.263	-0.00852614	-0.260633	-0.163662	-0.110023	0.259728	-3.97623	-0.883294	-1.82232	10.1182	1.17792	-2.281	-14.6913	-0.377368	1.54923	-0.850521	0.110892	-0.245336	0.750654	0.507155	0.0205732	0.340901	0	0	0	0.48	0.06442	0	0	0	-2.73691e-48	0.59079	-0.06442
4.31218e-08	-9.54768e-07	37.2274	-0.0508111	0.195013	-224.825	-0.23912	0.516675	154.311	0.580136	0.573462	313.726	-0.341016	-1.09012	262.578	0.0508111	-0.195012	-147.394	-0.0108358	-0.230965	-0.0804432	-0.107162	0.286114	-4.46876	-0.897921	-1.46271	8.5721	1.15237	-2.55469	-14.7027	-0.361283	1.60848	-1.08346	0.10821	-0.268215	0.704293	0.509526	0.0196252	0.3404	0	0	0	0.48	0.06442	0	0	0	-2.73691e-48	0.597994	-0.06442
3.46426e-08	-8.47925e-07	32.6655	-0.0486739	0.21372	-198.778	-0.233768	0.535253	142.715	0.586328	0.619167	284.178	-0.35256	-1.15443	234.464	0.0486739	-0.213721	-131.7	-0.0128299	-0.199413	0.0405184	-0.104068	0.309335	-5.01372	-0.909171	-1.12498	5.31702	1.12475	-2.76289	-14.7068	-0.344866	1.64163	-1.39948	0.105315	-0.289481	0.612949	0.512042	0.0186122	0.339846	0	0	0	0.48	0.06442	0	0	0	-2.73691e-48	0.604652	-0.06442
7.10571e-08	3.64145e-06	30.982	-0.0463454	0.232853	-187.27	-0.228156	0.561185	138.763	0.592932	0.660455	272.483	-0.364777	-1.22164	221.831	0.0463454	-0.232852	-124.949	-0.0144976	-0.166766	0.0584553	-0.100774	0.329442	-5.37954	-0.917376	-0.820506	4.25731	1.09583	-2.89153	-15.0024	-0.328434	1.64323	-1.60595	0.102224	-0.30914	0.590682	0.514715	0.0175326	0.339237	0	0	0	0.48	0.06442	0	0	0	-2.73691e-48	0.610745	-0.06442
6.29677e-08	-8.08937e-07	33.946	-0.0438207	0.252464	-197.758	-0.222195	0.596036	147.212	0.599881	0.694889	288.85	-0.377686	-1.29092	232.667	0.0438207	-0.252464	-132.024	-0.0158356	-0.133797	-0.0583397	-0.0973069	0.346707	-5.58454	-0.922966	-0.559038	6.89539	1.06655	-2.9282	-15.2991	-0.312357	1.60769	-1.61287	0.0989509	-0.327293	0.666436	0.517559	0.0163851	0.338575	0	0	0	0.48	0.06442	0	0	0	-2.73691e-48	0.616257	-0.06442
5.54662e-08	-7.50148e-07	-14.8083	-0.0410945	0.272617	-292.885	-0.215778	0.641692	169.198	0.607077	0.719601	328.545	-0.391299	-1.3613	209.995	0.0410946	-0.272615	-180.206	-0.016847	-0.101145	10.0185	-0.0936915	0.361543	11.5296	-0.926449	-0.348246	4.99209	1.03792	-2.86317	-24.0058	-0.297062	1.52954	-2.67615	0.0955094	-0.344148	1.5406	0.520588	0.015168	0.337863	0	0	0	0.48	0.06442	0	0	0	-2.73691e-48	0.621178	-0.06442
9.20617e-09	-4.626e-06	-14.1544	-0.0381608	0.293372	-305.035	-0.208772	0.700609	97.0221	0.614384	0.730658	230.578	-0.405612	-1.43126	61.9465	0.0381608	-0.293373	-188.501	-0.0175417	-0.0694687	8.09518	-0.0899466	0.374489	9.50822	-0.928378	-0.192899	13.8658	1.01101	-2.69043	-20.9652	-0.283023	1.40385	-1.87731	0.0919094	-0.360009	1.60157	0.523817	0.0138795	0.337105	0	0	0	0.48	0.06442	0	0	0	-2.73691e-48	0.625506	-0.06442
3.93679e-08	3.01617e-06	43.0513	-0.0350128	0.314804	-129.736	-0.201014	0.775793	-5.98032	0.621614	0.72301	51.2324	-0.420599	-1.49879	-64.6431	0.0350128	-0.314803	-100.687	-0.0179345	-0.0392839	-8.71119	-0.0860841	0.386251	-21.5457	-0.929317	-0.0939727	13.7348	0.986916	-2.40971	-9.85493	-0.270753	1.22705	-0.717744	0.0881563	-0.375302	0.130835	0.527261	0.0125178	0.336313	0	0	0	0.48	0.06442	0	0	0	-2.73691e-48	0.629246	-0.06442
9.17099e-09	-3.01969e-06	-54.0464	-0.0316431	0.336969	-245.614	-0.192304	0.871021	-13.2915	0.628515	0.690156	30.4414	-0.436211	-1.56118	-185.29	0.0316431	-0.336971	-150.034	-0.0180447	-0.0110159	10.2493	-0.0821091	0.397505	10.9896	-0.929796	-0.0478625	2.81501	0.966647	-2.02687	-23.5164	-0.260783	0.997037	-2.63823	0.0842519	-0.390446	1.51841	0.530939	0.0110809	0.335502	0	0	0	0.48	0.06442	0	0	0	-2.73691e-48	0.632407	-0.06442
-4.49719e-09	-1.36682e-06	-18.1159	-0.0280436	0.359949	-223.217	-0.182395	0.990964	-109.063	0.634753	0.62381	-90.0535	-0.452359	-1.61478	-355.982	0.0280436	-0.359948	-156.736	-0.0178947	0.0149993	-2.3737	-0.0780196	0.408944	-13.1958	-0.930256	-0.0460327	21.0015	0.951092	-1.55547	-14.7216	-0.253642	0.714099	-0.699063	0.0801931	-0.405879	0.875833	0.534868	0.00956687	0.334693	0	0	0	0.48	0.06442	0	0	0	-2.73691e-48	0.635009	-0.06442
-3.65164e-09	8.45547e-08	29.008	-0.0242058	0.38378	-287.201	-0.17098	1.14142	-386.748	0.639888	0.513417	-275.43	-0.468907	-1.65482	-479.799	0.0242058	-0.383784	-186.77	-0.0175098	0.0384908	-65.4109	-0.0738071	0.421254	16.9714	-0.930998	-0.0742137	297.922	0.940914	-1.01777	277.788	-0.249832	0.380965	161.543	0.0759724	-0.422069	-70.5594	0.539068	0.00797345	0.333916	0	0	0	0.48	0.06442	0	0	0	-2.73691e-48	0.636933	-0.06442
-3.09087e-08	-2.72571e-06	187.339	-0.0201207	0.408514	82.3957	-0.157684	1.32967	-859.21	0.643339	0.345129	-570.954	-0.485655	-1.6748	-423.594	0.0201207	-0.408513	-87.5565	-0.0210008	-0.349103	-143.239	-0.0694566	0.435049	-189.219	-0.932134	-0.113529	842.459	0.936541	-0.437349	908.46	-0.249863	-0.00311434	516.419	0.071578	-0.439443	-266.435	0.541951	0.00684156	0.333446	0	0	0	0.48	0.06442	0	0	0	-2.73691e-48	0.637396	-0.06442
1.94592e-08	5.03679e-06	4.6935	-0.0158681	0.42526	13.3446	-0.142562	1.51218	-14.3705	0.644638	0.129962	-16.9729	-0.502077	-1.64213	0.123189	0.0158681	-0.425258	-0.752818	-0.0386555	-1.76547	-74.5364	-0.0650391	0.441749	80.1773	-0.932868	-0.0734389	32.2693	0.936384	-0.0156701	317.035	-0.252155	-0.229208	286.79	0.0670753	-0.45027	-199.251	0.544751	0.0057815	0.333045	0	0	0	0.48	0.06442	0	0	0	-2.73691e-48	0.638358	-0.06442
3.43131e-08	1.48539e-06	-1.46977	-0.011661	0.420709	27.7687	-0.126446	1.61156	15.8456	0.643749	-0.0889361	2.12166	-0.517303	-1.52259	2.70414	0.011661	-0.42071	0.140791	-0.040815	-0.215953	-14.5235	-0.0607526	0.428653	24.257	-0.930052	0.281602	-39.4395	0.933115	-0.32689	163.528	-0.249069	0.308618	161.511	0.0626358	-0.443946	-129.085	0.547452	0.00479629	0.332715	0	0	0	0.48	0.06442	0	0	0	-2.73691e-48	0.639367	-0.06442
-4.75775e-08	-8.18906e-06	-0.609166	-0.00759175	0.406922	-0.238367	-0.109604	1.68423	22.9523	0.64061	-0.313866	5.85986	-0.531006	-1.37033	3.49916	0.00759178	-0.40692	-0.535295	-0.0363482	0.446682	3.86486	-0.0566639	0.408866	75.9842	-0.9186	1.1452	-59.8076	0.915374	-1.77411	137.664	-0.230036	1.90328	136.331	0.0583109	-0.432488	-109.023	0.550089	0.00386214	0.33245	0	0	0	0.48	0.06442	0	0	0	-2.73691e-48	0.639891	-0.06442
-4.37487e-08	3.82886e-07	-3.49969	-0.00369978	0.389197	11.2685	-0.0920936	1.75102	46.197	0.635167	-0.544393	14.4432	-0.543072	-1.20659	6.35331	0.00369983	-0.389195	-0.39973	-0.0300388	0.630936	23.9124	-0.0527874	0.387654	86.7237	-0.893847	2.47536	-115.043	0.875444	-3.99299	174.528	-0.189133	4.09036	203.412	0.0541437	-0.416718	-168.804	0.552735	0.00293721	0.332244	0	0	0	0.48	0.06442	0	0	0	-2.73691e-48	0.639997	-0.06442
-1.21308e-08	3.16178e-06	-6.45508	1.20581e-05	0.371184	21.3327	-0.0738456	1.82481	79.4189	0.627327	-0.783938	30.3758	-0.55348	-1.04084	9.76217	-1.19623e-05	-0.371179	-0.0452947	-0.0237517	0.628717	41.3078	-0.0491064	0.368101	76.3358	-0.855885	3.79617	-179.241	0.818338	-5.7106	138.333	-0.131821	5.73119	227.211	0.0501735	-0.397019	-195.82	0.555485	0.00197035	0.332095	0	0	0	0.48	0.06442	0	0	0	-2.73691e-48	0.64	-0.06442
-2.78111e-08	-1.56803e-06	7.54264	0.0035743	0.356224	4.78536	-0.0546406	1.9205	-52.689	0.616882	-1.04453	-29.5941	-0.56224	-0.875962	-10.5061	-0.00357426	-0.35623	-2.40378	-0.0182567	0.5495	-24.8211	-0.0455785	0.352789	75.6784	-0.812666	4.32191	129.27	0.756938	-6.14003	306.594	-0.0706635	6.11572	267.978	0.0463968	-0.377679	-166.044	0.55844	0.000909839	0.332012	0	0	0	0.48	0.06442	0	0	0	-2.73691e-48	0.64	-0.06442
-7.70401e-09	2.01071e-06	-11.3893	0.00704867	0.347437	376.565	-0.0340618	2.05788	165.737	0.603389	-1.34927	102.152	-0.569326	-0.708586	-53.8498	-0.00704858	-0.347432	-14.1903	-0.0138102	0.444641	18.8553	-0.0421362	0.344222	-374.652	-0.774497	3.81687	-95.266	0.697676	-5.92614	128.371	-0.0159337	5.47299	223.459	0.0427555	-0.364123	-208.423	0.561687	-0.000287871	0.332014	0	0	0	0.48	0.06442	0	0	0	-2.73691e-48	0.64	-0.06442
3.1482e-10	8.01883e-07	35.1192	0.0105207	0.3472	729.064	-0.0114374	2.26244	56.7454	0.58604	-1.73489	15.6035	-0.574601	-0.527549	-184.868	-0.0105206	-0.3472	-26.1129	-0.0103592	0.345105	10.8881	-0.03869	0.344623	-817.338	-0.744935	2.95622	-57.9411	0.652436	-4.52408	87.2818	0.0240639	3.99976	169.999	0.0391553	-0.36002	-204.259	0.565288	-0.00164941	0.33213	0	0	0	0.48	0.06442	0	0	0	-2.73691e-48	0.64	-0.06442
-9.54039e-10	-1.26886e-07	69.3508	0.0140886	0.356796	286.051	0.0142342	2.56716	-250.568	0.56347	-2.25705	-193.406	-0.577702	-0.310093	-330.621	-0.0140886	-0.356799	-84.2647	-0.00773548	0.262371	-46.5883	-0.0351392	0.355084	-422.502	-0.723225	2.17094	213.166	0.623541	-2.88945	187.792	0.0490416	2.49777	124.393	0.0354873	-0.366799	-92.4456	0.569258	-0.00317577	0.332393	0	0	0	0.48	0.06442	4.95063e-05	0	0.000471489	-2.73691e-48	0.64	-0.06442
-8.12854e-07	-8.119e-05	-27.3823	0.0178477	0.375905	-244.217	0.0443595	3.01253	-9.35565	0.533546	-2.99239	-52.9673	-0.57788	-0.0178099	-376.503	-0.0178476	-0.375904	-170.956	-0.00576218	0.19733	15.9797	-0.0313865	0.375269	-26.0452	-0.707354	1.58713	-2.26042	0.608653	-1.48884	-23.439	0.0611638	1.21222	0.857241	0.0316463	-0.384102	-7.26853	0.573554	-0.00483352	0.332831	0	0	0	0.480003	0.06442	0.000725833	0	0.00691275	-2.73691e-48	0.64	-0.06442
-1.6587e-05	-0.00157741	226.204	0.0218711	0.402347	-188.96	0.0798788	3.55192	-212.848	0.494817	-3.87288	-223.825	-0.574273	0.360715	-630.458	-0.0218711	-0.402354	50.252	-0.00428649	0.147568	-33.0282	-0.0273566	0.40299	-45.1566	-0.695142	1.2212	155.993	0.604229	-0.442398	74.1276	0.0630643	0.19005	30.7757	0.0275502	-0.40961	9.63134	0.578055	-0.00654611	0.333442	0	0	0	0.480034	0.06442	0.00265332	0	0.0252724	-2.73691e-48	0.64	-0.06442
-0.00010547	-0.00888829	22.6854	0.0261902	0.431908	-225.644	0.118404	3.85253	-129.299	0.451511	-4.33062	-190.735	-0.567463	0.681001	-570.87	-0.026191	-0.431989	242.472	-0.00318642	0.110007	8.24649	-0.0230175	0.433913	24.1091	-0.684637	1.05052	69.0628	0.606733	0.250417	13.112	0.0572327	-0.583167	3.38311	0.0231616	-0.438861	2.28091	0.582618	-0.00796756	0.334216	0	0	0	0.480208	0.06442	0.00605875	0	0.0577345	-2.73673e-48	0.64	-0.06442
-0.000381288	-0.0275818	-11.9037	0.0307335	0.45433	-84.2793	0.152921	3.45172	-56.6785	0.415833	-3.56778	-130.925	-0.560579	0.68838	-389.319	-0.0307402	-0.454917	215.63	-0.0023677	0.0818726	1.8078	-0.0184387	0.457871	-3.79144	-0.674352	1.02854	19.0606	0.613176	0.644314	-4.72342	0.0458277	-1.1405	-0.0945471	0.018546	-0.461559	0.816375	0.586874	-0.00957878	0.335043	0	0	0	0.480594	0.06442	0.0108384	0	0.103407	-2.73552e-48	0.64	-0.06442
-0.000993986	-0.0612698	-11.5038	0.0353681	0.463454	23.182	0.175447	2.25255	-70.2136	0.401382	-1.44512	-121.433	-0.557066	0.351328	-266.28	-0.035399	-0.465877	147.02	-0.00175898	0.0608716	-24.5044	-0.0137486	0.469014	-61.2556	-0.663386	1.09659	28.9292	0.621287	0.811082	17.9043	0.0307017	-1.51259	-14.3638	0.0138284	-0.471766	7.7612	0.590847	-0.0111083	0.335891	0	0	0	0.48136	0.06442	0.0166347	0	0.159096	-2.73234e-48	0.64	-0.06442
-0.00210238	-0.11084	-11.0549	0.0400767	0.470867	-63.0857	0.181703	0.625613	-32.459	0.41481	1.34281	-99.3069	-0.557674	-0.0608504	-261.821	-0.0401792	-0.478025	140.625	-0.00130658	0.0452406	24.5603	-0.00895701	0.47916	83.9868	-0.65124	1.21459	-91.6934	0.629212	0.792462	-62.2409	0.0135645	-1.71373	-109.795	0.00901629	-0.481207	57.604	0.594558	-0.0125585	0.336729	0	0	0	0.482566	0.06442	0.0229226	0	0.220083	-2.72639e-48	0.64	-0.06442
-0.00383121	-0.172882	-5.01031	0.0447872	0.471047	-56.3898	0.171942	-0.976068	-19.2477	0.454384	3.95745	-92.3648	-0.560508	-0.283408	-305.65	-0.0450542	-0.487499	171.249	-0.000970475	0.03361	21.7648	-0.00412685	0.483016	85.162	-0.637762	1.34778	-106.735	0.635773	0.656122	-71.8356	-0.00429668	-1.78611	-133.488	0.00417089	-0.48454	68.6142	0.598027	-0.0139316	0.337537	0	0	0	0.484149	0.06442	0.0291078	0	0.280897	-2.71697e-48	0.64	-0.06442
-0.00624145	-0.241024	123.665	0.0494217	0.463445	154.795	0.149167	-2.27753	502.842	0.510556	5.61716	266.669	-0.562838	-0.232989	-162.901	-0.0500006	-0.494643	181.761	-0.00213632	-0.116585	-143.239	0.000674166	0.480102	-165.061	-0.623029	1.47331	-502.218	0.640366	0.459301	-346.161	-0.0220053	-1.77086	-183.132	-0.000641448	-0.481234	23.7027	0.601271	-0.0152295	0.3383	0	0	0	0.485908	0.06442	0.0346289	0	0.33609	-2.7035e-48	0.64	-0.06442
-0.00930992	-0.306847	104.416	0.0539144	0.449276	188.98	0.117628	-3.15393	410.944	0.571723	6.11665	227.954	-0.562474	0.0364065	-123.975	-0.0549997	-0.499905	150.856	-0.00992005	-0.778373	-143.239	0.00538883	0.471467	-185.296	-0.607247	1.57816	-424.328	0.642794	0.2428	-293.706	-0.0390137	-1.70084	-160.468	-0.00536459	-0.472314	17.903	0.604309	-0.0164544	0.339012	0	0	0	0.487563	0.06442	0.0390458	0	0.381017	-2.68547e-48	0.64	-0.06442
-0.0129202	-0.361029	87.6028	0.0582174	0.430303	191.006	0.0819628	-3.56647	355.208	0.634138	6.24152	200.62	-0.558419	0.405532	-112.553	-0.0600205	-0.502085	135.746	-0.0197286	-0.980858	-157.547	0.00997374	0.45849	-182.774	-0.590684	1.65637	-436.984	0.643122	0.03286	-309.147	-0.055014	-1.60003	-182.693	-0.00995574	-0.459116	29.0342	0.607157	-0.0176079	0.339665	0	0	0	0.488845	0.06442	0.0421045	0	0.412603	-2.6625e-48	0.64	-0.06442
-0.0168689	-0.394866	7.7121	0.0623009	0.408345	318.275	0.046704	-3.52588	-37.4669	0.696865	6.27273	-38.547	-0.550951	0.746763	-197.686	-0.0650045	-0.498391	151.185	-0.0322202	-1.24916	-133.529	0.0143977	0.442395	-296.544	-0.573619	1.7065	-26.7597	0.64157	-0.155246	-18.2459	-0.0698641	-1.48501	-74.0036	-0.0143843	-0.44286	13.4323	0.609829	-0.0186919	0.34026	0	0	0	0.489598	0.06442	0.0437833	0	0.430124	-2.63429e-48	0.64	-0.06442
-0.0208928	-0.40239	-28.3304	0.0661519	0.385103	217.69	0.0158854	-3.08186	-177.935	0.759542	6.26774	-114.123	-0.541285	0.96665	-224.722	-0.0698622	-0.485774	142.5	-0.0338015	-0.158129	-72.8952	0.0186396	0.424189	-209.7	-0.556317	1.73011	121.797	0.638428	-0.314164	83.4518	-0.0835317	-1.36676	-39.7413	-0.0186297	-0.424532	17.3894	0.61234	-0.019708	0.340796	0	0	0	0.489856	0.06442	0.0443415	0	0.435981	-2.60063e-48	0.64	-0.06442
-0.0247222	-0.382941	3.31986	0.0697711	0.361913	-31.6959	-0.00739598	-2.32813	-23.5499	0.815482	5.594	6.29008	-0.530965	1.03198	-139.572	-0.0744915	-0.462929	91.2679	-0.0291251	0.467638	19.8197	0.0226859	0.40463	70.4454	-0.539017	1.73008	-20.6924	0.634014	-0.441402	-14.4833	-0.096053	-1.25213	-104.526	-0.0226785	-0.404886	56.6096	0.614703	-0.0206578	0.341276	0	0	0	0.490676	0.06442	0.0460028	0	0.436326	-2.56138e-48	0.64	-0.06442
-0.0281698	-0.34476	-15.5724	0.0731933	0.342223	-119.392	-0.0225022	-1.51062	-112	0.859071	4.35885	-54.5017	-0.521947	0.901777	-60.4558	-0.078841	-0.434955	20.3791	-0.0232689	0.585618	114.197	0.0265288	0.384289	273.793	-0.521915	1.71011	24.0398	0.628637	-0.537765	28.2316	-0.107505	-1.14521	-164.028	-0.0265233	-0.384479	110.774	0.616931	-0.0215426	0.341703	0	0	0	0.49298	0.06442	0.0497767	0	0.436084	-2.51649e-48	0.64	-0.06442
-0.031211	-0.30412	-0.921122	0.0765287	0.333539	2.57498	-0.0332212	-1.0719	-19.735	0.895346	3.62755	-19.5378	-0.517335	0.461197	2.32855	-0.0829903	-0.414927	-0.939027	-0.0179489	0.531999	55.2611	0.0301644	0.363565	243.393	-0.505176	1.67392	-188.543	0.62258	-0.605708	-112.32	-0.117986	-1.04806	-323.274	-0.0301604	-0.363707	163.071	0.619035	-0.0223639	0.34208	0	0	0	0.495831	0.06442	0.0531403	0	0.435143	-2.466e-48	0.64	-0.06442
-0.0339188	-0.270779	-0.689471	0.0798848	0.33561	-2.24963	-0.0444329	-1.12117	-22.834	0.931708	3.63619	-26.7951	-0.519184	-0.184852	1.43509	-0.0870567	-0.40664	-1.24084	-0.0136024	0.434652	72.9662	0.0335919	0.342745	304.152	-0.488924	1.62522	-217.371	0.616092	-0.648713	-131.259	-0.127601	-0.961528	-382.543	-0.0335888	-0.342847	194.267	0.621027	-0.0231229	0.342411	0	0	0	0.499251	0.06442	0.0558938	0	0.433094	-2.40998e-48	0.64	-0.06442
-0.0363419	-0.242315	-0.108035	0.0832724	0.338765	-0.816102	-0.0578403	-1.34074	-10.6209	0.969928	3.82201	-19.3868	-0.526502	-0.731772	1.86832	-0.0910613	-0.400456	-1.00085	-0.0102132	0.338917	59.5138	0.0368119	0.322007	262.908	-0.473252	1.56721	-194.256	0.609388	-0.670463	-120.495	-0.136457	-0.885628	-335.209	-0.0368097	-0.322088	168.033	0.622916	-0.0238207	0.342701	0	0	0	0.503256	0.06442	0.0579076	0	0.429597	-2.34859e-48	0.64	-0.06442
-0.0385031	-0.216117	-9.51266	0.0866651	0.339267	31.1951	-0.0738283	-1.5988	-0.448074	1.0095	3.95688	-11.0843	-0.537376	-1.0874	2.2306	-0.0949822	-0.392096	0.362502	-0.00763051	0.258272	75.5816	0.0398268	0.30149	162.359	-0.458224	1.50281	-143.926	0.602641	-0.674659	-72.2465	-0.144656	-0.819908	-229.962	-0.0398252	-0.301548	134.235	0.624714	-0.0244584	0.342952	0	0	0	0.507854	0.06442	0.0591144	0	0.424377	-2.28205e-48	0.64	-0.06442
-0.0404033	-0.190022	-10.1198	0.090024	0.335888	20.8127	-0.0922811	-1.84529	-13.3571	1.04913	3.96321	-18.9346	-0.549835	-1.24593	0.513382	-0.0987794	-0.379717	0.154144	-0.00568556	0.194495	82.6349	0.0426395	0.281265	222.749	-0.44388	1.43441	-52.575	0.595995	-0.664645	59.8706	-0.152293	-0.763629	-77.011	-0.0426383	-0.281306	157.835	0.626429	-0.0250371	0.343169	0	0	0	0.513045	0.06442	0.0595014	0	0.417222	-2.21063e-48	0.64	-0.06442
-0.0420282	-0.162487	12.6767	0.0933087	0.328474	-16.5022	-0.11293	-2.06484	29.3789	1.08743	3.82982	1.25598	-0.562177	-1.23423	4.7059	-0.102407	-0.362711	-1.50314	-0.00423017	0.145539	-59.4917	0.0452532	0.261366	249.788	-0.430239	1.36403	-50.2273	0.58956	-0.643492	100.26	-0.159452	-0.715978	41.465	-0.0452523	-0.261398	148.853	0.62807	-0.0255575	0.343355	0	0	0	0.518824	0.06442	0.0591028	0	0.407977	-2.13464e-48	0.64	-0.06442
-0.0433544	-0.132622	-2.29308	0.0964822	0.317349	10.9049	-0.135485	-2.25557	10.5438	1.12316	3.57324	-5.64435	-0.573073	-1.08953	2.35872	-0.105818	-0.341194	-0.126897	-0.00314481	0.108536	7.25531	0.0476713	0.241817	204.107	-0.417307	1.29325	48.897	0.583422	-0.613761	209.061	-0.166213	-0.6761	178.433	-0.0476707	-0.241841	139.663	0.629647	-0.0260205	0.343512	0	0	0	0.525178	0.06442	0.0579916	0	0.396542	-2.05444e-48	0.64	-0.06442
-0.0443549	-0.100054	4.24422	0.0995125	0.303032	-3.45449	-0.159682	-2.41966	20.3222	1.15536	3.2204	-3.15453	-0.581575	-0.850236	3.26327	-0.108975	-0.315669	-0.739001	-0.00233689	0.0807919	-31.5134	0.0498975	0.222621	248.68	-0.405074	1.22333	74.9327	0.577646	-0.577652	271.236	-0.172645	-0.643164	269.371	-0.049897	-0.222637	154.93	0.631166	-0.0264268	0.343644	0	0	0	0.532089	0.06442	0.0562722	0	0.382869	-1.97044e-48	0.64	-0.06442
-0.0450038	-0.0648901	2.63707	0.102374	0.286119	3.28937	-0.185278	-2.55958	17.3964	1.18337	2.80032	-6.28636	-0.587095	-0.551987	2.84446	-0.111844	-0.286883	-0.599459	-0.00173613	0.060076	-33.9899	0.0519351	0.203759	256.829	-0.393521	1.15523	100.526	0.572277	-0.536901	313.705	-0.17881	-0.616466	311.502	-0.0519347	-0.203772	167.264	0.632637	-0.0267771	0.343752	0	0	0	0.539534	0.06442	0.0540725	0	0.366956	-1.88308e-48	0.64	-0.06442
-0.0452791	-0.0275273	4.12715	0.105047	0.267294	-1.52781	-0.212059	-2.67818	21.0219	1.20679	2.34187	-3.46846	-0.589361	-0.226605	3.15641	-0.114402	-0.255823	-0.683702	-0.00128964	0.0446489	-37.1958	0.0537873	0.18522	249.238	-0.382625	1.08967	89.1315	0.567347	-0.492942	288.294	-0.184763	-0.595342	288.258	-0.053787	-0.185229	157.131	0.634067	-0.0270719	0.343839	0	0	0	0.547485	0.06442	0.0515363	0	0.348844	-1.79282e-48	0.64	-0.06442
-0.0451655	0.0113647	3.62921	0.107518	0.247172	-0.166222	-0.239845	-2.77859	22.6235	1.2255	1.87191	0.217173	-0.588371	0.0990272	3.27176	-0.116637	-0.223529	-0.497806	-0.000957943	0.0331701	-32.1806	0.0554571	0.166977	208.342	-0.372353	1.02715	73.0418	0.562879	-0.446868	240.742	-0.190555	-0.579239	241.649	-0.0554569	-0.166987	132.324	0.635462	-0.0273117	0.343906	0	0	0	0.555909	0.06442	0.048815	0	0.328614	-1.70017e-48	0.64	-0.06442
-0.0446553	0.0510149	3.61423	0.109782	0.226379	-0.660162	-0.268491	-2.86461	22.6067	1.23966	1.41542	0.95305	-0.584344	0.402641	3.20934	-0.118548	-0.191041	-0.472007	-0.000711514	0.0246429	-30.6985	0.0569472	0.149011	191.761	-0.362673	0.967976	66.3678	0.558883	-0.39953	218.828	-0.196232	-0.567687	219.695	-0.0569471	-0.149015	121.023	0.636831	-0.0274968	0.343955	0	0	0	0.564768	0.06442	0.0460608	0	0.306385	-1.60563e-48	0.64	-0.06442
-0.0437495	0.090583	3.81536	0.111836	0.205427	-2.19552	-0.297906	-2.94149	20.4633	1.24961	0.995088	-2.95464	-0.577674	0.667036	2.85126	-0.120141	-0.159348	-0.632657	-0.000528472	0.0183041	-33.98	0.0582601	0.13129	212.697	-0.353549	0.912452	77.8734	0.555368	-0.351536	241.667	-0.201836	-0.560322	239.869	-0.05826	-0.131293	132.215	0.638181	-0.0276277	0.343986	0	0	0	0.574023	0.06442	0.043418	0	0.282305	-1.50975e-48	0.64	-0.06442
-0.0424568	0.129273	4.01061	0.113684	0.184742	-3.8827	-0.328062	-3.01561	18.0426	1.25592	0.630593	-8.5547	-0.568874	0.879973	2.39037	-0.121434	-0.129276	-0.859532	-0.000392491	0.0135981	-39.0537	0.059398	0.113787	247.199	-0.344943	0.860551	96.4565	0.552335	-0.30328	281.237	-0.207404	-0.55685	275.621	-0.0593979	-0.113789	151.753	0.639518	-0.0277044	0.344	0	0	0	0.583629	0.06442	0.0410156	0	0.256553	-1.41305e-48	0.64	-0.06442
-0.0407932	0.166354	4.06952	0.11533	0.164626	-5.10571	-0.359003	-3.09403	16.9335	1.25929	0.337851	-12.0424	-0.558531	1.03436	2.06078	-0.122449	-0.101477	-1.00935	-0.000291477	0.0101014	-41.8544	0.0603627	0.0964765	263.267	-0.336819	0.81242	105.724	0.549784	-0.25509	298.54	-0.212974	-0.557019	290.41	-0.0603627	-0.0964776	160.127	0.640848	-0.0277273	0.343998	0	0	0	0.593539	0.06442	0.0389598	0	0.229333	-1.31611e-48	0.64	-0.06442
-0.0387811	0.201213	12.1676	0.116783	0.145255	-8.86	-0.390837	-3.18337	34.8634	1.26057	0.127602	-6.37315	-0.547249	1.12812	3.87159	-0.123213	-0.0763819	-1.53648	-0.000216495	0.00749818	-112.642	0.061156	0.079326	236.532	-0.329139	0.767988	84.8208	0.547713	-0.207072	294.124	-0.218581	-0.560689	294.969	-0.0611559	-0.0793286	62.366	0.64218	-0.0276962	0.343979	0	0	0	0.603704	0.06442	0.0373258	0	0.200869	-1.21946e-48	0.64	-0.06442
-0.0364474	0.233366	0.0716451	0.118049	0.126619	-3.9623	-0.423721	-3.28848	8.89232	1.26061	0.00386238	-17.7282	-0.535607	1.16428	0.771779	-0.123754	-0.0541627	-0.761334	-0.000160808	0.00556873	-17.5994	0.0617791	0.0623118	188.422	-0.321867	0.727206	120.119	0.54612	-0.159329	298.442	-0.224258	-0.567707	283.116	-0.0617791	-0.0623196	-41.7256	0.64352	-0.0276114	0.343944	0	0	0	0.614074	0.06442	0.0361503	0	0.171402	-1.12366e-48	0.64	-0.06442
-0.033823	0.262439	3.19007	0.119134	0.108544	-9.29732	-0.457826	-3.41046	17.3795	1.26023	-0.0380635	-11.5511	-0.524098	1.15089	1.65245	-0.124101	-0.0346929	-0.92358	-0.000119428	0.00413801	-39.5257	0.0622333	0.0454154	141.009	-0.314968	0.689963	89.2759	0.545002	-0.111794	245.321	-0.230039	-0.578044	237.46	-0.0622333	-0.045415	-121.572	0.644874	-0.0274725	0.343891	0	0	0	0.624594	0.06442	0.0354238	0	0.14119	-1.02925e-48	0.64	-0.06442
-0.0309413	0.288173	2.70641	0.12004	0.0905894	-26.3206	-0.493282	-3.54558	14.3494	1.26011	-0.0122666	-22.7676	-0.513093	1.10042	0.857141	-0.124277	-0.0175379	-1.719	-8.86656e-05	0.00307623	-33.2626	0.0625193	0.0285998	223.588	-0.308406	0.656199	70.8476	0.544358	-0.0644624	250.863	-0.235955	-0.591637	177.81	-0.0625193	-0.0285983	-194.147	0.646249	-0.0272796	0.343821	0	0	0	0.635211	0.06442	0.0350826	0	0.110498	-9.36771e-49	0.64	-0.06442
-0.0278377	0.310363	1.68059	0.120762	0.0721306	-6.66026	-0.530117	-3.68353	16.149	1.26067	0.0563025	-13.3719	-0.502798	1.0295	1.35292	-0.124296	-0.00193939	-0.835502	-6.58337e-05	0.0022832	-13.2136	0.0626376	0.011836	116.604	-0.302148	0.625786	-2.55695	0.544186	-0.0171959	102.684	-0.24204	-0.608519	24.5575	-0.0626376	-0.011836	-189.941	0.647653	-0.0270323	0.343732	0	0	0	0.645871	0.06442	0.035001	0	0.0795992	-8.46729e-49	0.64	-0.06442
-0.0245493	0.328838	0.0160789	0.121284	0.0522323	-10.4815	-0.568181	-3.80642	12.1334	1.26199	0.131953	-16.9092	-0.493221	0.957721	0.826625	-0.124164	0.0131756	-0.987615	-4.89011e-05	0.00169325	10.434	0.0625887	-0.00489727	141.97	-0.296162	0.598609	-59.7896	0.544487	0.0301242	15.4085	-0.248327	-0.628668	-121.997	-0.0625887	0.00489503	-184.126	0.649092	-0.0267304	0.343623	0	0	0	0.656518	0.06442	0.0349977	0	0.0487686	-7.5962e-49	0.64	-0.06442
-0.0211156	0.343371	-0.764214	0.121582	0.0297874	-13.6386	-0.607069	-3.88874	11.4197	1.26368	0.169623	-16.358	-0.48416	0.906152	0.803395	-0.123872	0.0292033	-1.06106	-3.63208e-05	0.00125803	25.5618	0.0623724	-0.0216242	147.316	-0.290415	0.574636	-119.515	0.545263	0.077641	-77.7177	-0.254849	-0.652231	-258.866	-0.0623724	0.0216268	-187.477	0.650573	-0.0263733	0.343491	0	0	0	0.667097	0.06442	0.0349692	0	0.0182808	-6.7591e-49	0.64	-0.06442
-0.017579	0.353658	-2.58152	0.12162	0.00377893	-11.9399	-0.64611	-3.90416	7.92439	1.26496	0.127423	-19.4008	-0.475244	0.891563	0.31595	-0.123398	0.047411	-1.00176	-2.69845e-05	0.000933629	43.5146	0.0619887	-0.0383753	149.862	-0.284878	0.553742	-151.728	0.546518	0.125492	-124.596	-0.261641	-0.679207	-353	-0.0619887	0.0383735	-231.447	0.652105	-0.0259608	0.343336	0	0	0	0.677555	0.06442	0.034885	0	-0.0115941	-5.96036e-49	0.64	-0.06442
-0.013986	0.359297	-3.24505	0.121361	-0.025899	-13.0052	-0.684514	-3.84038	7.81922	1.26486	-0.00969172	-19.731	-0.466066	0.917765	0.188136	-0.122716	0.0682592	-1.04084	-2.00374e-05	0.000694717	45.2424	0.0614369	-0.0551753	157.752	-0.279519	0.535908	-155.849	0.548256	0.173825	-128.989	-0.268738	-0.709707	-372.098	-0.0614369	0.055173	-243.732	0.653695	-0.025492	0.343154	0	0	0	0.687836	0.06442	0.034724	0	-0.0405947	-5.20396e-49	0.64	-0.06442
-0.0103866	0.359941	-3.21225	0.120775	-0.0585809	-10.8174	-0.721503	-3.69892	5.4507	1.26253	-0.233316	-16.1316	-0.456282	0.978443	0.0349223	-0.121801	0.0914931	-0.848123	-1.48903e-05	0.000514707	37.5217	0.0607164	-0.0720508	133.024	-0.274307	0.52115	-127.665	0.550483	0.222701	-106.604	-0.276177	-0.743851	-314.74	-0.0607164	0.0720497	-206.022	0.65535	-0.0249665	0.342944	0	0	0	0.69789	0.06442	0.0344729	0	-0.0684713	-4.49351e-49	0.64	-0.06442
-0.00683294	0.355369	-3.03983	0.119842	-0.0932612	-8.37218	-0.756381	-3.48781	2.13822	1.25727	-0.525451	-12.8949	-0.445643	1.0639	-0.190295	-0.120635	0.116523	-0.642279	-1.10594e-05	0.000383087	29.4779	0.059826	-0.0890389	106.468	-0.269212	0.509489	-98.2818	0.553206	0.272232	-83.0409	-0.283994	-0.781685	-252.932	-0.0598261	0.089037	-165.517	0.65708	-0.0243836	0.342701	0	0	0	0.707666	0.06442	0.034125	0	-0.09499	-3.83214e-49	0.64	-0.06442
-0.00337722	0.345572	-3.59299	0.118554	-0.128812	-3.91594	-0.788564	-3.21827	-1.84525	1.24862	-0.86503	-15.2391	-0.434	1.16428	-0.763551	-0.119209	0.142652	-0.521875	-8.22285e-06	0.000283659	36.1806	0.0587645	-0.106156	111.232	-0.264202	0.501031	-92.2574	0.556429	0.32236	-79.2854	-0.292227	-0.823379	-259.96	-0.0587645	0.10616	-137.357	0.658892	-0.0237423	0.342424	0	0	0	0.717115	0.06442	0.0336802	0	-0.119936	-3.2225e-49	0.64	-0.06442
-6.9864e-05	0.330736	-4.29372	0.116912	-0.164148	-6.42284	-0.817596	-2.90315	2.14838	1.23632	-1.23057	-18.9088	-0.421296	1.27039	-0.770918	-0.117517	0.169182	-0.870725	-6.09109e-06	0.000213176	45.1323	0.05753	-0.12345	190.063	-0.259243	0.495955	-123.322	0.56016	0.373012	-104.772	-0.300917	-0.868955	-340.514	-0.05753	0.123448	-53.2281	0.660796	-0.0230417	0.342109	0	0	0	0.726193	0.06442	0.033143	0	-0.143119	-2.66669e-49	0.64	-0.06442
0.00304268	0.311254	-4.0974	0.11493	-0.198256	-4.82771	-0.843157	-2.55613	3.31928	1.22031	-1.60129	-19.8451	-0.407553	1.37438	-0.874541	-0.115562	0.195485	-0.954116	-4.5403e-06	0.000155078	46.0024	0.0561205	-0.140942	226.033	-0.254297	0.494525	-128.097	0.564399	0.423956	-108.677	-0.310102	-0.918466	-359.554	-0.0561205	0.140946	31.143	0.662801	-0.022281	0.341752	0	0	0	0.734857	0.06442	0.0325224	0	-0.164373	-2.16618e-49	0.64	-0.06442
0.00591942	0.287674	-3.57008	0.112627	-0.230325	-1.96506	-0.86507	-2.19127	-0.310425	1.20073	-1.95752	-18.6311	-0.392859	1.46933	-1.21927	-0.113352	0.221018	-0.824204	-3.38613e-06	0.000115417	40.9918	0.0545337	-0.158678	219.007	-0.249326	0.497116	-103.834	0.569147	0.474769	-88.7894	-0.319821	-0.971895	-308.525	-0.0545338	0.158679	111.861	0.664917	-0.0214591	0.341351	0	0	0	0.743068	0.06442	0.0318308	0	-0.183565	-1.72186e-49	0.64	-0.06442
0.00852609	0.260668	-2.70786	0.110029	-0.259755	-0.601152	-0.883293	-1.82232	-0.650354	1.17792	-2.28099	-17.4366	-0.377367	1.54922	-1.29434	-0.110898	0.245359	-0.767473	-2.54958e-06	8.36549e-05	31.6999	0.0527668	-0.176694	209.417	-0.244284	0.504263	-93.185	0.574396	0.524914	-79.7495	-0.330112	-1.02917	-283.755	-0.0527668	0.176691	131.789	0.667155	-0.0205747	0.340901	0	0	0	0.75079	0.06442	0.0310831	0	-0.200594	-1.33386e-49	0.64	-0.06442
0.010836	0.230989	-2.68136	0.107168	-0.286149	-0.35878	-0.89792	-1.46269	0.750941	1.15237	-2.5547	-17.9141	-0.361282	1.60848	-1.36261	-0.108216	0.268235	-0.817924	-1.88612e-06	6.63461e-05	31.7902	0.0508165	-0.195029	216.003	-0.239117	0.516656	-95.6902	0.580131	0.57348	-81.7506	-0.341014	-1.09014	-294.643	-0.0508165	0.19503	136.377	0.669526	-0.0196266	0.3404	0	0	0	0.757994	0.06442	0.0302959	0	-0.215399	-1.00164e-49	0.64	-0.06442
0.0128304	0.199441	-2.81393	0.104074	-0.309357	-0.642621	-0.90917	-1.12499	3.40642	1.12474	-2.7629	-18.4979	-0.344866	1.64162	-1.35989	-0.105321	0.289499	-0.922031	-1.38469e-06	5.01432e-05	32.9953	0.0486791	-0.213738	230.888	-0.233765	0.535229	-102.068	0.586323	0.619227	-86.7941	-0.352558	-1.15443	-315.703	-0.0486792	0.213739	145.655	0.672042	-0.0186135	0.339846	0	0	0	0.764652	0.06442	0.0294863	0	-0.227959	-7.23812e-50	0.64	-0.06442
0.0144983	0.166788	-2.65338	0.100779	-0.329468	-0.173581	-0.917375	-0.820512	5.83982	1.09583	-2.89152	-18.4917	-0.328434	1.64322	-1.33706	-0.10223	0.309154	-0.975473	-1.03089e-06	3.53803e-05	32.5077	0.0463504	-0.232875	236.541	-0.228153	0.561172	-104.936	0.592928	0.660479	-88.8694	-0.364775	-1.22165	-326.286	-0.0463504	0.232872	149.825	0.674715	-0.0175339	0.339237	0	0	0	0.770745	0.06442	0.0286716	0	-0.238298	-4.98201e-50	0.64	-0.06442
0.0158362	0.133797	-8.24465	0.0973121	-0.346731	-11.1801	-0.922965	-0.559062	9.18935	1.06655	-2.9282	-22.7655	-0.312357	1.60769	-1.74411	-0.0989565	0.327305	-1.59366	-7.63033e-07	2.67855e-05	49.3914	0.0438256	-0.25248	310.382	-0.222193	0.596012	-65.1671	0.599877	0.694931	-16.8693	-0.377684	-1.29094	-280.595	-0.0438256	0.252482	187.862	0.677559	-0.0163864	0.338575	0	0	0	0.776257	0.06442	0.0278679	0	-0.246491	-3.21732e-50	0.64	-0.06442
0.0168478	0.101155	-4.16798	0.0936965	-0.361562	-3.75321	-0.926448	-0.348258	19.2368	1.03792	-2.86316	-18.857	-0.297062	1.52953	-1.12286	-0.0955149	0.344165	-1.45218	-5.80793e-07	1.82241e-05	11.1077	0.0410992	-0.272634	312.363	-0.215776	0.641674	15.583	0.607073	0.719643	120.267	-0.391297	-1.36132	-95.2919	-0.0410993	0.272633	196.848	0.680588	-0.0151692	0.337863	0	0	0	0.781178	0.06442	0.0270894	0	-0.252663	-1.90405e-50	0.64	-0.06442
0.0175426	0.0694774	2.41549	0.0899514	-0.374511	8.37637	-0.928377	-0.192922	6.78837	1.01101	-2.69043	-13.4628	-0.283023	1.40386	-1.56236	-0.0919146	0.360022	-0.495593	-4.28994e-07	1.51799e-05	-34.5303	0.0381654	-0.293387	152.651	-0.20877	0.700589	84.3645	0.61438	0.730687	181.226	-0.40561	-1.43126	112.435	-0.0381654	0.293389	104.365	0.683816	-0.0138806	0.337105	0	0	0	0.785506	0.06442	0.0263479	0	-0.256999	-9.92459e-51	0.64	-0.06442
0.0179354	0.0392837	0.44315	0.0860886	-0.386273	5.17757	-0.929317	-0.0939727	16.8305	0.986914	-2.40971	-15.0381	-0.270752	1.22704	-1.45444	-0.0881615	0.375315	-0.932312	-3.12527e-07	1.16466e-05	-44.9985	0.0350172	-0.314817	230.949	-0.201012	0.775777	174.513	0.621611	0.72304	340.595	-0.420598	-1.49881	264.831	-0.0350172	0.314818	153.557	0.687261	-0.0125189	0.336313	0	0	0	0.789246	0.06442	0.025651	0	-0.259739	-4.22565e-51	0.64	-0.06442
0.0180455	0.011014	0.872108	0.0821134	-0.397523	4.31689	-0.929796	-0.0478983	34.0036	0.966646	-2.02682	-12.2381	-0.260782	0.99704	-0.465472	-0.0842569	0.39046	-1.30089	-2.03442e-07	1.09085e-05	-66.2628	0.0316473	-0.336986	308.437	-0.192302	0.870998	222.25	0.628513	0.690174	444.35	-0.43621	-1.56119	343.641	-0.0316474	0.336986	202.808	0.690939	-0.011082	0.335502	0	0	0	0.792407	0.06442	0.0250024	0	-0.261192	-1.23699e-51	0.64	-0.06442
0.0178956	-0.0149954	0.803302	0.0780238	-0.408962	4.84363	-0.930256	-0.0459969	30.9153	0.951091	-1.5555	-12.2194	-0.253641	0.714096	-0.633649	-0.0801979	0.405899	-1.21131	-1.67591e-07	3.58514e-06	-61.9939	0.0280477	-0.359965	282.568	-0.182393	0.990939	209.796	0.634751	0.623864	413.859	-0.452358	-1.6148	314.95	-0.0280477	0.359963	187.094	0.694868	-0.0095679	0.334693	0	0	0	0.795009	0.06442	0.0244	0	-0.26173	-1.40078e-52	0.64	-0.06442
0.0175107	-0.0384886	0.473282	0.0738111	-0.421271	5.4033	-0.930998	-0.0741959	15.8221	0.940913	-1.01777	-13.9589	-0.249832	0.380953	-1.43323	-0.075977	0.422091	-0.868474	-8.85623e-08	7.90287e-06	-42.8366	0.0242097	-0.383795	197.962	-0.170979	1.1414	157.415	0.639885	0.513422	300.518	-0.468906	-1.65481	223.768	-0.0242098	0.383798	132.915	0.699068	-0.00797443	0.333916	0	0	0	0.796933	0.06442	0.0238355	0	-0.261799	-9.72346e-63	0.64	-0.06442
0.0169175	-0.059323	0.230159	0.0694604	-0.435068	5.89702	-0.932133	-0.113529	5.42843	0.93654	-0.437331	-15.983	-0.249863	-0.00312179	-2.01436	-0.0715823	0.439469	-0.668898	-9.57058e-08	-7.14346e-07	-31.3477	0.0201244	-0.40853	149.517	-0.157683	1.32965	130.044	0.643337	0.34517	237.858	-0.485654	-1.67481	172.62	-0.0201245	0.408528	102.161	0.70356	-0.00629933	0.333209	0	0	0	0.796933	0.06442	0.0232937	0	-0.261799	-9.72346e-63	0.64	-0.06442
0.0161434	-0.0774104	-0.226952	0.0649547	-0.45057	7.5954	-0.933509	-0.137639	-0.31184	0.938612	0.207227	-23.1867	-0.254775	-0.491229	-2.95018	-0.067001	0.458127	-0.80692	-6.08832e-08	3.48226e-06	-37.4605	0.0157828	-0.434162	182.299	-0.142033	1.565	176.325	0.644349	0.101221	304.66	-0.502316	-1.66624	215.176	-0.0157829	0.434162	126.77	0.70356	-0.00629933	0.333209	0	0	0	0.796933	0.06442	0.0232937	0	-0.261799	-9.72346e-63	0.64	-0.06442
0.0152884	-0.0854985	-1.3891	0.0605521	-0.440254	6.72949	-0.934802	-0.129229	2.75742	0.945986	0.737423	-19.8411	-0.264023	-0.92482	-2.56353	-0.062506	0.449504	-0.82412	-4.69774e-08	1.39058e-06	-38.0809	0.0114645	-0.431833	214.16	-0.125157	1.68757	266.364	0.643063	-0.128591	411.905	-0.517906	-1.55897	279.699	-0.0114645	0.431832	160.822	0.70356	-0.00629933	0.333209	0	0	0	0.796933	0.06442	0.0232937	0	-0.261799	-9.72346e-63	0.64	-0.06442
0.0145391	-0.0749246	-1.40745	0.0568517	-0.370046	5.31515	-0.935871	-0.106925	6.44952	0.953842	0.785589	-14.9398	-0.273176	-0.91525	-1.80204	-0.058722	0.378402	-0.756636	-1.69002e-08	3.00772e-06	-37.0664	0.00781124	-0.365324	201.473	-0.11048	1.46764	261.938	0.641275	-0.178808	396.626	-0.530794	-1.28884	266.011	-0.00781126	0.365328	153.772	0.70356	-0.00629933	0.333209	0	0	0	0.796933	0.06442	0.0232937	0	-0.261799	-9.72346e-63	0.64	-0.06442
0.0139362	-0.0602968	-1.13481	0.0539279	-0.29238	4.48156	-0.936709	-0.0838339	3.89877	0.960646	0.680357	-11.7315	-0.280904	-0.772813	-1.45969	-0.05573	0.299194	-0.559641	-8.83496e-09	8.06523e-07	-27.457	0.00491622	-0.289503	153.615	-0.098707	1.17734	213.208	0.639608	-0.16672	314.549	-0.540901	-1.01062	208.061	-0.00491624	0.289502	120.074	0.70356	-0.00629933	0.333209	0	0	0	0.796933	0.06442	0.0232937	0	-0.261799	-9.72346e-63	0.64	-0.06442
0.0134694	-0.0466791	75.5474	0.0516849	-0.2243	-187.938	-0.93735	-0.0640988	369.834	0.966094	0.54481	543.833	-0.287023	-0.611874	356.091	-0.053434	0.229606	197.547	-3.45081e-09	5.38415e-07	-127.598	0.00269207	-0.222415	213.947	-0.0896072	0.909978	-237.216	0.638231	-0.137687	-58.178	-0.548624	-0.772303	37.2944	-0.00269207	0.222417	77.6942	0.70356	-0.00629933	0.333209	0	0	0	0.796933	0.06442	0.0232937	0	-0.261799	-9.72346e-63	0.64	-0.06442
0.013115	-0.0354401	-10.0185	0.0499899	-0.169499	-137.381	-0.937833	-0.0483036	8.61261	0.970301	0.420672	512.619	-0.291721	-0.469875	465.183	-0.0516986	0.173539	360.635	-0.0017657	-0.176569	-0.900232	0.00101	-0.168207	-11.5096	-0.0827039	0.690333	-10.8847	0.637153	-0.107867	-22.8934	-0.554448	-0.582469	2.13439	-0.00101002	0.168205	1.41684	0.705809	-0.00549652	0.332909	0	0	0	0.797396	0.06442	0.0214933	0	-0.241144	-9.72346e-63	0.64	-0.06442
0.0127682	-0.0346775	-1.44239	0.0485941	-0.139576	-165.266	-0.937485	0.0348091	6.21718	0.972661	0.236052	416.658	-0.29412	-0.23981	374.075	-0.0502563	0.144223	284.236	-0.00203054	-0.0264849	-3.50603	-0.000382968	-0.139297	20.9084	-0.0767403	0.596357	-19.6509	0.63585	-0.130236	-23.7778	-0.55911	-0.46615	1.06259	0.000382966	0.139299	1.94719	0.707982	-0.00473446	0.332657	0	0	0	0.798358	0.06442	0.0171157	0	-0.19134	-9.72346e-63	0.64	-0.06442
0.0121773	-0.0590918	-10.2944	0.0471248	-0.146938	-49.1941	-0.933405	0.408065	-36.206	0.968609	-0.405252	142.948	-0.28888	0.523952	132.727	-0.0486867	0.156966	111.178	-0.00180102	0.0229524	0.774867	-0.0018707	-0.148773	-4.94468	-0.0695764	0.716389	2.24679	0.633143	-0.27073	-4.20112	-0.563567	-0.445664	1.65086	0.0018707	0.148774	0.402843	0.710073	-0.00400444	0.332451	0	0	0	0.799367	0.06442	0.0106515	0	-0.118628	-9.72346e-63	0.64	-0.06442
0.0111633	-0.101399	-9.47125	0.0454918	-0.163293	-34.0415	-0.920794	1.26104	-50.5354	0.948407	-2.02017	53.8828	-0.266575	2.23054	48.1611	-0.0468752	0.181147	46.4141	-0.00145693	0.034409	0.850662	-0.00353668	-0.166598	-3.54921	-0.0606831	0.889331	9.96042	0.628656	-0.44868	2.31147	-0.567973	-0.440645	1.9033	0.00353669	0.166599	0.177493	0.712134	-0.00327707	0.332285	0	0	0	0.799891	0.06442	0.00441972	0	-0.0491278	-9.72346e-63	0.64	-0.06442
0.00970257	-0.146072	-24.1964	0.0436982	-0.179357	-69.9236	-0.895118	2.56763	-125.931	0.906192	-4.22145	130.573	-0.222935	4.36391	160.275	-0.0448465	0.202871	142.68	-0.00113066	0.0326268	3.39709	-0.00536814	-0.183146	-12.9081	-0.0500919	1.05913	43.9205	0.622315	-0.634122	14.1603	-0.572223	-0.425023	6.14601	0.00536817	0.183148	0.268357	0.714253	-0.00251001	0.332153	0	0	0	0.799997	0.06442	0.000740848	0	-0.00823173	-9.72346e-63	0.64	-0.06442
0.00797294	-0.172963	-33.6178	0.0417604	-0.193781	-98.6274	-0.856332	3.87862	-164.172	0.848515	-5.76774	197.844	-0.164902	5.80337	272.811	-0.0426676	0.21789	229.35	-0.00085953	0.0271132	4.65389	-0.00734182	-0.197367	-15.3449	-0.0379174	1.21745	64.8025	0.614077	-0.823742	21.0716	-0.57616	-0.393701	8.90688	0.00734184	0.197367	0.437406	0.716541	-0.00165556	0.332056	0	0	0	0.8	0.06442	-9.71445e-17	0	-4.44089e-16	-9.72346e-63	0.64	-0.06442
0.00626162	-0.171133	22.2882	0.039677	-0.208342	-120.733	-0.812074	4.42582	131.066	0.786972	-6.1543	352.357	-0.10327	6.16321	309.436	-0.0403739	0.22937	197.521	-0.000646449	0.0213081	-5.59501	-0.00945673	-0.211491	27.703	-0.0241315	1.37859	-68.8501	0.603761	-1.03167	-41.153	-0.579629	-0.346911	-4.35463	0.00945674	0.21149	1.71488	0.719113	-0.000668391	0.332005	0	0	0	0.8	0.06442	0	0	0	-9.72346e-63	0.64	-0.06442
0.00478905	-0.147257	31.279	0.0374187	-0.225829	-78.121	-0.772628	3.94454	201.023	0.725865	-6.11069	342.931	-0.0445003	5.87694	283.15	-0.0379467	0.242722	165.256	-0.000483387	0.0163063	-5.45214	-0.0117421	-0.228542	21.2144	-0.00845026	1.56812	-99.1049	0.590902	-1.28583	-53.0762	-0.582452	-0.282305	-7.63154	0.0117422	0.228545	1.40228	0.722066	0.000486847	0.332021	0	0	0	0.8	0.06442	0	0	0	-9.72346e-63	0.64	-0.06442
0.00361328	-0.117577	3.00087	0.0349305	-0.248821	-64.4711	-0.741941	3.06872	69.3414	0.674779	-5.10864	265.236	0.00104181	4.55421	289.05	-0.0353275	0.261921	191.977	-0.000360371	0.0123015	-0.64686	-0.0142529	-0.251073	1.94698	0.00973012	1.81804	-38.9107	0.574626	-1.62768	-23.8486	-0.584356	-0.190365	-1.46757	0.0142529	0.251071	0.765832	0.725463	0.00182782	0.332139	0	0	0	0.8	0.06442	0	0	0	-9.72346e-63	0.64	-0.06442
0.00270657	-0.0906712	80.6022	0.0321426	-0.278788	127.69	-0.719473	2.24679	445.272	0.639651	-3.51275	516.01	0.0313906	3.03488	377.616	-0.0324399	0.288759	211.181	-0.000268194	0.0092177	-93.4152	-0.0170571	-0.280425	-77.3152	0.031396	2.16659	-481.551	0.553458	-2.11679	-339.573	-0.584854	-0.0497997	-319.896	0.0170571	0.280423	74.4472	0.729314	0.00334689	0.332398	0	0	0	0.8	0.06442	0	0	0	-9.72346e-63	0.64	-0.06442
0.00201957	-0.0687001	-15.9664	0.0289874	-0.315526	562.216	-0.703288	1.61847	-57.1523	0.619512	-2.01393	32.7877	0.0480817	1.66911	108.782	-0.0292094	0.323053	136.469	-0.000198547	0.00696473	-12.7049	-0.0202204	-0.31633	-396.08	0.0579746	2.65786	30.9672	0.52513	-2.83275	-28.2639	-0.583081	0.177276	-333.331	0.0202204	0.316331	106.402	0.733562	0.00500338	0.332832	0	0	0	0.8	0.06442	0	0	0	-9.72346e-63	0.640003	-0.06442
0.00150376	-0.0515803	-170.346	0.0254177	-0.356965	-267.886	-0.691189	1.20999	311.167	0.611218	-0.829339	201.126	0.0535713	0.548955	-33.2911	-0.0255832	0.362614	-72.2626	-0.000131357	0.00671896	-52.1154	-0.0237872	-0.356675	409.065	0.0904426	3.24679	-496.451	0.488036	-3.70942	-385.978	-0.578058	0.502372	-558.709	0.0237872	0.356677	-36.3895	0.738055	0.006716	0.333442	0	0	0	0.8	0.06442	0	0	0	-9.72346e-63	0.640034	-0.06442
0.00111842	-0.0385342	-467.685	0.0214285	-0.398926	-842.166	-0.681147	1.0042	329.49	0.611209	-0.00089407	252.357	0.0503763	-0.319493	-171.996	-0.0215517	0.403149	-214.466	0.000621273	0.0752631	143.186	-0.0277606	-0.397346	710.12	0.126447	3.60045	-623.825	0.446241	-4.17953	-441.043	-0.570237	0.782025	-393.922	0.0277615	0.39743	-98.2133	0.742618	0.00796687	0.334216	0	0	0	0.8	0.06442	0	0	0	-9.72346e-63	0.640208	-0.06442
0.000831303	-0.028712	-1.45209	0.0171411	-0.428734	-80.5612	-0.671521	0.962532	-233.447	0.616189	0.497979	-146.991	0.0408226	-0.955371	-193.35	-0.0172329	0.431888	-88.462	0.00886039	0.823912	20.7213	-0.0320167	-0.425608	-37.5828	0.158975	3.25275	21.8631	0.411825	-3.44157	-7.56638	-0.562625	0.761181	-6.38593	0.0320234	0.426192	-2.35829	0.746874	0.00957811	0.335043	0	0	0	0.8	0.06442	0	0	0	-9.72346e-63	0.640594	-0.06442
0.000617681	-0.0213622	-14.6342	0.0127373	-0.440386	-62.8159	-0.661186	1.03348	-102.59	0.623398	0.720865	-63.2683	0.0270201	-1.38026	-81.7465	-0.0128055	0.442736	-39.7573	0.0105889	0.17285	17.3393	-0.0363683	-0.435156	17.3676	0.179975	2.10003	-3.72693	0.398367	-1.3458	-30.0272	-0.55858	0.404567	-25.5065	0.0363992	0.43758	-5.60271	0.750847	0.0111077	0.335891	0	0	0	0.8	0.06442	0	0	0	-9.72346e-63	0.64136	-0.06442
0.000458858	-0.0158823	-157.83	0.0081868	-0.455047	-302.205	-0.649567	1.16194	110.42	0.630728	0.733	81.3983	0.0108445	-1.61756	-70.344	-0.00823755	0.456795	-79.128	0.0105715	-0.00173561	72.9068	-0.0408385	-0.447023	269.305	0.185079	0.510427	-249.047	0.412555	1.41882	-231.842	-0.558797	-0.0216722	-292.741	0.040941	0.454181	-110.18	0.754558	0.0125579	0.336729	0	0	0	0.8	0.06442	0	0	0	-9.72346e-63	0.642566	-0.06442
0.000340835	-0.0118023	-188.113	0.00354736	-0.463943	-376.089	-0.636504	1.30635	169.531	0.636878	0.615031	103.894	-0.00631098	-1.71554	-42.5312	-0.00358507	0.465248	-71.8166	0.0106682	0.00966992	87.2196	-0.0453604	-0.452187	452.718	0.174455	-1.0624	-284.478	0.452591	4.00354	-297.45	-0.561341	-0.254446	-546.026	0.0456275	0.468643	-239.394	0.758027	0.013931	0.337537	0	0	0	0.8	0.06442	0	0	0	-9.72346e-63	0.644149	-0.06442
0.000253166	-0.00876685	16.0662	-0.00110727	-0.465463	64.798	-0.622088	1.44157	-45.3534	0.641179	0.430042	-41.9656	-0.023499	-1.71881	-7.06281	0.00107928	0.466436	0.639284	0.011542	0.0873776	-45.6999	-0.04985	-0.448968	19.5566	0.151035	-2.34197	140.645	0.509024	5.64331	1.87844	-0.563456	-0.211537	-470.275	0.0504292	0.480174	-304.407	0.761271	0.015229	0.3383	0	0	0	0.8	0.06442	0	0	0	-9.72346e-63	0.645908	-0.06442
0.000188047	-0.00651193	-0.790894	-0.00571137	-0.460411	-2.41893	-0.606546	1.55421	-17.2722	0.643394	0.221568	-22.2973	-0.0401222	-1.66232	-3.45617	0.00569058	0.46113	-0.981129	0.0133373	0.179527	-17.412	-0.0542334	-0.438336	104.231	0.119016	-3.20192	77.0287	0.570256	6.1232	-0.202303	-0.562933	0.0523388	-341.22	0.0553189	0.488969	-208.597	0.764309	0.0164538	0.339012	0	0	0	0.8	0.06442	0	0	0	-9.72346e-63	0.647563	-0.06442
0.000139671	-0.0048376	-2.25095	-0.0102133	-0.450197	-4.01845	-0.590162	1.6384	18.3384	0.643568	0.0173271	1.80062	-0.055837	-1.57147	0.924848	0.0101979	0.450731	-0.712845	0.0159482	0.261089	-1.74326	-0.0584544	-0.4221	62.4372	0.0829943	-3.60219	-7.07622	0.632688	6.24318	-27.8787	-0.55876	0.417334	-234.223	0.0602577	0.493882	-138.398	0.767157	0.0176074	0.339665	0	0	0	0.8	0.06442	0	0	0	-9.72346e-63	0.648845	-0.06442
0.000103733	-0.00359374	-8.40368	-0.0145754	-0.436203	-19.7142	-0.573231	1.69311	67.9036	0.6419	-0.166744	28.1674	-0.0704752	-1.46382	6.00731	0.0145639	0.436599	-1.15755	0.0191326	0.318446	20.898	-0.0624767	-0.40223	77.5955	0.0474699	-3.55245	-107.792	0.69542	6.27319	-84.0177	-0.551204	0.755543	-253.833	0.0651804	0.492268	-137.415	0.769829	0.0186914	0.34026	0	0	0	0.8	0.06442	0	0	0	-9.72346e-63	0.649598	-0.06442
7.70616e-05	-0.00266718	-10.773	-0.0187711	-0.419576	-24.637	-0.556029	1.72013	86.9964	0.638674	-0.32264	35.6363	-0.0839854	-1.35102	7.63169	0.0187626	0.419874	-1.47386	0.02258	0.344734	24.873	-0.0662822	-0.380548	98.8483	0.016454	-3.10159	-130.787	0.758171	6.27513	-84.8461	-0.541473	0.973135	-307.833	0.0699925	0.481208	-171.009	0.77234	0.0197075	0.340796	0	0	0	0.8	0.06442	0	0	0	-9.72346e-63	0.649856	-0.06442
5.72247e-05	-0.00198369	-2.92428	-0.0227832	-0.40121	-2.5865	-0.538803	1.72267	33.7273	0.634197	-0.447714	6.52418	-0.0963901	-1.24047	2.08853	0.0227769	0.401425	-0.931074	0.0259777	0.339771	-9.91605	-0.0698675	-0.358526	77.8637	-0.00697385	-2.34278	3.86908	0.814343	5.61724	31.6693	-0.531105	1.03683	-260.399	0.0745879	0.459545	-170.074	0.774703	0.0206573	0.341276	0	0	0	0.8	0.06442	0	0	0	-9.72346e-63	0.650676	-0.06442
4.24939e-05	-0.00147308	0.0822094	-0.0266007	-0.381743	2.15775	-0.521757	1.70459	5.90831	0.628772	-0.542438	-5.304	-0.107756	-1.13654	-0.386475	0.026596	0.381909	-0.599446	0.029103	0.312533	-20.8892	-0.0732646	-0.339711	54.8187	-0.0221889	-1.52151	53.5689	0.858177	4.38339	69.2096	-0.522051	0.905365	-168.913	0.0789124	0.43245	-122.115	0.776931	0.0215422	0.341703	0	0	0	0.8	0.06442	0	0	0	-9.72346e-63	0.65298	-0.06442
3.15685e-05	-0.00109254	2.75463	-0.0302174	-0.361675	5.52065	-0.505058	1.66983	-18.4498	0.62268	-0.609165	-13.2574	-0.118172	-1.04163	-2.29566	0.0302139	0.361799	-0.149323	0.0319044	0.280138	-23.5239	-0.0765813	-0.331672	18.1981	-0.0329888	-1.07999	74.0966	0.894665	3.64874	67.2189	-0.517412	0.463861	-56.3744	0.0830431	0.413063	-52.6733	0.779035	0.0223635	0.34208	0	0	0	0.8	0.06442	0	0	0	-9.72346e-63	0.655831	-0.06442
2.3428e-05	-0.000814049	4.8818	-0.0336308	-0.341339	10.6451	-0.488837	1.62215	-32.7886	0.616168	-0.651282	-18.2274	-0.127739	-0.956751	-3.47531	0.0336283	0.341432	0.180461	0.0344337	0.252933	-26.0967	-0.0799236	-0.334229	-6.66716	-0.0442606	-1.12717	88.5714	0.931195	3.65306	68.1044	-0.519241	-0.182837	6.33231	0.0870955	0.405243	-14.5542	0.781027	0.0231225	0.342411	0	0	0	0.8	0.06442	0	0	0	-9.72346e-63	0.659251	-0.06442
1.74137e-05	-0.000601425	-1.40109	-0.0368405	-0.320969	-251.75	-0.473187	1.56496	-453.658	0.609444	-0.672364	-294.46	-0.13656	-0.882095	-567.158	0.0368386	0.321037	-252.443	0.0367243	0.229061	-25.3644	-0.0833009	-0.337734	-135.888	-0.0577125	-1.3452	107.981	0.969545	3.83502	49.9439	-0.526544	-0.730312	17.7289	0.0910897	0.39942	-19.3543	0.782916	0.0238203	0.342701	0	0	0	0.8	0.06442	0	0	0	-9.72346e-63	0.663256	-0.06442
1.29495e-05	-0.000446427	-142.814	-0.0398477	-0.30072	-638.293	-0.458176	1.50112	-449.428	0.602683	-0.676054	-284.502	-0.144733	-0.817263	-819.508	0.0398463	0.300769	-410.129	0.038787	0.206268	1.81926	-0.086686	-0.338505	-0.220102	-0.0737336	-1.6021	-52.3018	1.00921	3.96674	-61.3527	-0.537407	-1.08632	-1.3003	0.0950029	0.391316	2.27961	0.784714	0.024458	0.342952	0	0	0	0.8	0.06442	0	0	0	-9.72346e-63	0.667854	-0.06442
9.61101e-06	-0.000333846	-79.6715	-0.0426546	-0.280692	-388.832	-0.443844	1.43317	-290.984	0.596026	-0.6657	-188.774	-0.15235	-0.761679	-514.83	0.0426536	0.280729	-252.971	0.040614	0.182699	0.138357	-0.0900392	-0.335325	-3.44356	-0.0922109	-1.84774	-14.5653	1.04892	3.97065	-28.2566	-0.549859	-1.24519	1.20134	0.0987943	0.379138	1.23028	0.786429	0.0250367	0.343169	0	0	0	0.8	0.06442	0	0	0	-9.72346e-63	0.673045	-0.06442
7.12709e-06	-0.000248392	4.42573	-0.045264	-0.260944	-32.1077	-0.430213	1.3631	-69.8994	0.589584	-0.644261	-47.5494	-0.159495	-0.714521	-71.0059	0.0452633	0.260972	-29.1521	0.0421845	0.157054	-2.48885	-0.0933198	-0.328054	-6.19772	-0.112877	-2.06666	34.4241	1.08727	3.83527	18.4168	-0.562195	-1.23363	4.78493	0.102417	0.362297	-0.167352	0.78807	0.0255571	0.343355	0	0	0	0.8	0.06442	0	0	0	-9.72346e-63	0.678824	-0.06442
5.31518e-06	-0.000181191	53.1897	-0.047679	-0.241501	-112.411	-0.417288	1.29257	-22.8654	0.58344	-0.614375	25.7626	-0.166245	-0.675012	32.4689	0.0476786	0.241525	-39.202	0.0434704	0.128582	-14.6039	-0.0964901	-0.31703	33.8521	-0.135447	-2.2569	37.449	1.12305	3.5773	19.4579	-0.573086	-1.08907	4.9655	0.105826	0.340891	1.15386	0.789647	0.0260201	0.343512	0	0	0	0.8	0.06442	0	0	0	-9.72346e-63	0.685178	-0.06442
3.92877e-06	-0.00013864	100.852	-0.049903	-0.222395	-315.181	-0.40506	1.22282	-15.4888	0.577659	-0.578082	197.139	-0.172669	-0.642361	143.309	0.0499026	0.222402	-194.504	0.044441	0.0970613	-16.3103	-0.0995181	-0.302801	15.0766	-0.159653	-2.42066	35.5808	1.15528	3.2234	-1.43417	-0.581585	-0.849891	5.12193	0.108981	0.315438	1.8452	0.791166	0.0264265	0.343644	0	0	0	0.8	0.06442	0	0	0	-9.72346e-63	0.692089	-0.06442
2.92304e-06	-0.000100573	25.9396	-0.0519389	-0.203589	-251.993	-0.393511	1.15485	119.777	0.572287	-0.537211	346.175	-0.178827	-0.615872	338.665	0.0519386	0.203601	-177.449	0.0450676	0.062662	1.01401	-0.102378	-0.285954	-16.3789	-0.185256	-2.5603	11.8112	1.1833	2.80256	-10.4449	-0.587102	-0.551772	2.19547	0.111848	0.286709	0.288697	0.792637	0.0267768	0.343752	0	0	0	0.8	0.06442	0	0	0	-9.72346e-63	0.699534	-0.06442
2.17587e-06	-7.47166e-05	42.2235	-0.0537898	-0.185094	-294.24	-0.382617	1.08938	112.06	0.567355	-0.493175	347.244	-0.184776	-0.594896	344.486	0.0537896	0.185102	-186.652	0.0453264	0.025877	-4.1219	-0.105049	-0.267161	0.33314	-0.212043	-2.67874	17.9855	1.20674	2.34349	-9.16251	-0.589367	-0.226414	2.7697	0.114404	0.25569	0.85813	0.794067	0.0270716	0.343839	0	0	0	0.8	0.06442	0	0	0	-9.72346e-63	0.707485	-0.06442
1.60097e-06	-5.749e-05	35.1871	-0.0554587	-0.16689	-231.289	-0.372348	1.02694	83.6405	0.562885	-0.447071	270.096	-0.190565	-0.578904	270.125	0.0554586	0.166893	-147.474	0.0452004	-0.012593	-3.72801	-0.10752	-0.247078	-0.626723	-0.239833	-2.77898	21.7248	1.22547	1.87314	-2.48278	-0.588375	0.0991821	3.11249	0.116639	0.223438	0.591137	0.795462	0.0273114	0.343906	0	0	0	0.8	0.06442	0	0	0	-9.72346e-63	0.715909	-0.06442
1.19977e-06	-4.01206e-05	26.9763	-0.0569482	-0.148945	-169.026	-0.36267	0.967836	57.4829	0.558888	-0.399667	197.488	-0.19624	-0.567447	199.714	0.0569481	0.148949	-109.754	0.0446812	-0.0519197	-3.03896	-0.109783	-0.226315	-2.48887	-0.268482	-2.86491	23.5267	1.23963	1.41634	2.95262	-0.584348	0.402713	3.28353	0.118549	0.190976	0.32193	0.796831	0.0274965	0.343955	0	0	0	0.8	0.06442	0	0	0	-9.72346e-63	0.724768	-0.06442
9.16053e-07	-2.83716e-05	28.1963	-0.0582606	-0.131238	-173.429	-0.353546	0.912315	60.2393	0.555372	-0.35162	199.626	-0.201841	-0.56015	200.537	0.0582605	0.131243	-110.647	0.0437686	-0.0912603	-3.23212	-0.111837	-0.205376	-1.07767	-0.2979	-2.94171	22.1519	1.24959	0.995719	0.970973	-0.577676	0.667137	3.04533	0.120142	0.159297	0.414019	0.798181	0.0276274	0.343986	0	0	0	0.8	0.06442	0	0	0	-9.72346e-63	0.734023	-0.06442
6.82766e-07	-2.33287e-05	35.7902	-0.0593981	-0.113755	-228.676	-0.344942	0.860476	89.2069	0.552338	-0.303364	264.362	-0.207408	-0.556709	259.903	0.059398	0.113756	-142.784	0.0424709	-0.12977	-3.54248	-0.113684	-0.184704	0.978798	-0.328057	-3.01578	18.6209	1.2559	0.631082	-7.04142	-0.568876	0.880039	2.43934	0.121434	0.129239	0.733107	0.799518	0.0277042	0.344	0	0	0	0.8	0.06442	0	0	0	-9.72346e-63	0.743629	-0.06442
5.16911e-07	-1.65855e-05	42.6361	-0.0603626	-0.0964455	-275.85	-0.336818	0.812367	114.233	0.549787	-0.255162	319.426	-0.212978	-0.556915	310.074	0.0603625	0.0964489	-170.124	0.0408037	-0.166727	-3.76697	-0.11533	-0.1646	2.73476	-0.358999	-3.09415	16.4458	1.25928	0.338197	-13.9411	-0.558532	1.03439	1.92436	0.122448	0.101449	1.01882	0.800848	0.027727	0.343998	0	0	0	0.8	0.06442	0	0	0	-9.72346e-63	0.753539	-0.06442
3.83782e-07	-1.33128e-05	43.1092	-0.0611557	-0.0793103	-274.399	-0.329139	0.767928	114.684	0.547716	-0.207096	316.029	-0.218584	-0.560604	305.479	0.0611556	0.0793111	-168.084	0.0387888	-0.20149	-3.71393	-0.116782	-0.145236	3.37363	-0.390834	-3.18349	16.4391	1.26056	0.127876	-15.3756	-0.54725	1.12817	1.72204	0.123212	0.0763677	1.08721	0.80218	0.027696	0.343979	0	0	0	0.8	0.06442	0	0	0	-9.72346e-63	0.763704	-0.06442
2.90344e-07	-9.34387e-06	38.6614	-0.0617787	-0.0623059	-238.473	-0.321867	0.727165	97.6517	0.546122	-0.159335	271.604	-0.22426	-0.567664	262.604	0.0617787	0.0623036	-145.425	0.0364531	-0.233569	-3.44892	-0.118048	-0.126611	3.11429	-0.423719	-3.28853	17.1243	1.2606	0.00404119	-13.1721	-0.535607	1.16432	1.69473	0.123754	0.0541553	0.995336	0.80352	0.0276111	0.343944	0	0	0	0.8	0.06442	0	0	0	-9.72346e-63	0.774074	-0.06442
2.29123e-07	-6.12208e-06	35.3954	-0.0622328	-0.045405	-212.429	-0.314968	0.689948	85.6809	0.545004	-0.11183	239.647	-0.23004	-0.578	231.513	0.0622328	0.0454091	-128.882	0.0338272	-0.262587	-3.21249	-0.119134	-0.108525	2.92885	-0.457824	-3.41052	17.4322	1.26022	-0.0378847	-11.8738	-0.524098	1.15087	1.61113	0.124101	0.0346869	0.937678	0.804874	0.0274723	0.343891	0	0	0	0.8	0.06442	0	0	0	-9.72346e-63	0.784594	-0.06442
1.79025e-07	-5.00979e-06	37.1302	-0.0625187	-0.0285886	-221.911	-0.308406	0.656193	92.1255	0.544359	-0.0644863	251.015	-0.235956	-0.591603	240.639	0.0625187	0.0285916	-134.149	0.0309443	-0.288285	-3.12134	-0.12004	-0.0905886	3.33115	-0.49328	-3.54559	17.7165	1.2601	-0.0121713	-13.6301	-0.513094	1.10044	1.40089	0.124276	0.0175335	1.02318	0.806249	0.0272794	0.343821	0	0	0	0.8	0.06442	0	0	0	-9.72346e-63	0.795211	-0.06442
1.13999e-07	-6.50262e-06	41.8567	-0.062637	-0.011836	-251.942	-0.302148	0.625777	109.902	0.544187	-0.0172138	288.202	-0.242041	-0.608481	273.321	0.062637	0.0118323	-152.179	0.0278399	-0.310448	-3.07037	-0.120761	-0.0721268	3.90026	-0.530116	-3.68355	18.5352	1.26067	0.0563741	-16.6476	-0.502799	1.02952	1.16595	0.124295	0.00194013	1.17731	0.807653	0.0270321	0.343732	0	0	0	0.8	0.06442	0	0	0	-9.72346e-63	0.805871	-0.06442
7.87007e-08	-3.52981e-06	44.4256	-0.062588	0.0048995	-268.444	-0.296162	0.598606	122.164	0.544488	0.0301063	310.971	-0.248328	-0.628668	292.172	0.062588	-0.00490025	-162.561	0.0245509	-0.328894	-2.85973	-0.121283	-0.0522375	3.80792	-0.56818	-3.80644	19.223	1.26199	0.132036	-17.8617	-0.493222	0.957716	1.00123	0.124164	-0.0131801	1.23944	0.809092	0.0267302	0.343623	0	0	0	0.8	0.06442	0	0	0	-9.72346e-63	0.816518	-0.06442
6.96655e-08	-9.03513e-07	91.2798	-0.0623718	0.0216268	-368.584	-0.290415	0.574633	32.1027	0.545264	0.0776052	238.193	-0.25485	-0.652213	145.202	0.0623718	-0.0216234	-221.602	0.0211168	-0.343416	-9.49324	-0.121581	-0.0297807	8.11835	-0.607068	-3.88876	40.5961	1.26368	0.169635	-15.1089	-0.48416	0.906172	3.03908	0.123872	-0.0291996	1.94381	0.810573	0.0263731	0.343491	0	0	0	0.8	0.06442	0	0	0	-9.72346e-63	0.827097	-0.06442
6.62034e-08	-3.46211e-07	-33.6261	-0.061988	0.0383731	-219.509	-0.284878	0.553748	24.0546	0.546519	0.125474	113.819	-0.261642	-0.679189	9.39348	0.061988	-0.0383738	-135.555	0.0175799	-0.353687	3.74558	-0.121619	-0.00378042	0.142939	-0.64611	-3.90421	-0.0891835	1.26496	0.127506	-20.7629	-0.475244	0.891551	-0.824397	0.123397	-0.0474088	0.721827	0.812105	0.0259606	0.343336	0	0	0	0.8	0.06442	0	0	0	-9.72346e-63	0.837555	-0.06442
5.79414e-08	-8.26203e-07	-4.85582	-0.0614363	0.0551742	-187.785	-0.279519	0.535902	-69.5821	0.548257	0.173807	-23.6154	-0.268739	-0.709704	-158.419	0.0614363	-0.0551734	-118.61	0.0139867	-0.35932	-1.20819	-0.12136	0.025893	-2.15374	-0.684514	-3.8404	10.8364	1.26486	-0.00966787	-11.0431	-0.466067	0.91778	0.7107	0.122715	-0.0682555	0.684647	0.813695	0.0254919	0.343154	0	0	0	0.8	0.06442	0	0	0	-9.72346e-63	0.847836	-0.06442
4.83927e-08	-9.54872e-07	-44.8077	-0.0607158	0.0720453	-270.604	-0.274307	0.521147	-134.413	0.550484	0.222707	-110.919	-0.276177	-0.743845	-345.306	0.0607158	-0.0720505	-162.609	0.0103871	-0.359956	2.66067	-0.120774	0.0585809	5.7143	-0.721503	-3.69895	4.06493	1.26253	-0.233305	-20.2863	-0.456282	0.978437	-0.33536	0.1218	-0.0914924	1.10657	0.81535	0.0249664	0.342944	0	0	0	0.8	0.06442	0	0	0	-9.72346e-63	0.85789	-0.06442
4.16999e-08	-6.69278e-07	-48.8629	-0.0598255	0.0890352	-328.625	-0.269213	0.50948	-176.338	0.553206	0.272244	-145.246	-0.283994	-0.781694	-441.027	0.0598255	-0.0890326	-204.658	0.00683331	-0.355381	1.82201	-0.119842	0.0932544	1.12335	-0.756382	-3.48784	10.3868	1.25727	-0.525439	-22.9726	-0.445643	1.06391	-0.0469129	0.120635	-0.11652	1.23458	0.81708	0.0243834	0.342701	0	0	0	0.8	0.06442	0	0	0	-9.72346e-63	0.867666	-0.06442
3.97113e-08	-1.98859e-07	-44.4163	-0.0587639	0.106157	-288.999	-0.264202	0.50104	-146.17	0.55643	0.322348	-121.62	-0.292228	-0.823376	-384.315	0.0587639	-0.106157	-178.982	0.00337754	-0.345578	2.44457	-0.118553	0.128817	2.16019	-0.788564	-3.21828	6.23004	1.24862	-0.865006	-20.6833	-0.434	1.16426	-0.40901	0.119208	-0.142651	1.09054	0.818892	0.0237421	0.342424	0	0	0	0.8	0.06442	0	0	0	-9.72346e-63	0.877115	-0.06442
4.64837e-08	6.77235e-07	-41.3088	-0.0575294	0.123448	-188.721	-0.259243	0.495949	-100.032	0.56016	0.373006	-85.3623	-0.300917	-0.868946	-286.926	0.0575294	-0.123447	-56.6181	7.01407e-05	-0.33074	3.38216	-0.116912	0.164145	1.58523	-0.817596	-2.90319	-1.50461	1.23632	-1.23056	-17.3071	-0.421297	1.2704	-0.97163	0.117516	-0.169185	0.702291	0.820796	0.0230416	0.342109	0	0	0	0.8	0.06442	0	0	0	-9.72346e-63	0.886193	-0.06442
4.40914e-08	-2.39231e-07	-30.2738	-0.05612	0.140945	-118.55	-0.254298	0.494525	-80.4013	0.564399	0.423938	-69.8277	-0.310102	-0.918445	-240.521	0.05612	-0.140943	73.6168	-0.00304246	-0.31126	3.27651	-0.114929	0.198255	2.57073	-0.843158	-2.55616	-3.79342	1.22031	-1.60128	-14.7869	-0.407553	1.37438	-1.1025	0.115562	-0.195486	0.519204	0.822801	0.0222809	0.341752	0	0	0	0.8	0.06442	0	0	0	-9.72346e-63	0.894857	-0.06442
6.40279e-09	-3.76886e-06	-30.8756	-0.0545332	0.158675	-112.755	-0.249326	0.497113	-97.0996	0.569147	0.474781	-83.7588	-0.319821	-0.971892	-280.059	0.0545332	-0.158677	177.315	-0.00591923	-0.287678	4.2189	-0.112626	0.230327	7.00357	-0.86507	-2.19126	-0.179305	1.20073	-1.95754	-15.4587	-0.392859	1.46933	-0.980052	0.113351	-0.221016	0.684166	0.824917	0.0214589	0.341351	0	0	0	0.8	0.06442	0	0	0	-9.72346e-63	0.903068	-0.06442
-5.22118e-09	-1.1624e-06	-37.1667	-0.0527663	0.176692	-142.567	-0.244284	0.504254	-123.548	0.574396	0.524914	-105.456	-0.330113	-1.02917	-347.994	0.0527663	-0.176689	224.361	-0.00852593	-0.26067	5.6133	-0.110029	0.259752	11.5303	-0.883294	-1.82232	5.57515	1.17792	-2.28099	-17.28	-0.377367	1.54923	-0.80509	0.110898	-0.245359	0.981074	0.827155	0.0205745	0.340901	0	0	0	0.8	0.06442	0	0	0	-9.72346e-63	0.91079	-0.06442
-7.38279e-09	-2.16161e-07	-35.9412	-0.050816	0.195029	-140.95	-0.239117	0.516665	-122.349	0.580131	0.573474	-104.39	-0.341014	-1.09013	-351.331	0.0508161	-0.195029	225.971	-0.0108359	-0.230994	5.54058	-0.107167	0.286143	10.3458	-0.897921	-1.4627	6.47958	1.15237	-2.55469	-17.4575	-0.361282	1.60848	-0.895993	0.108215	-0.268231	0.979845	0.829526	0.0196265	0.3404	0	0	0	0.8	0.06442	0	0	0	-9.72346e-63	0.917994	-0.06442
4.91422e-09	1.2297e-06	-29.8123	-0.0486786	0.213738	-119.677	-0.233765	0.535236	-99.9037	0.586323	0.619215	-85.7438	-0.352558	-1.15446	-299.289	0.0486787	-0.213739	192.054	-0.0128303	-0.199441	5.04975	-0.104074	0.309354	8.39283	-0.90917	-1.12498	3.08495	1.12474	-2.76293	-16.5051	-0.344866	1.64163	-1.20474	0.10532	-0.2895	0.843053	0.832042	0.0186134	0.339846	0	0	0	0.8	0.06442	0	0	0	-9.72346e-63	0.924652	-0.06442
-2.40548e-08	-2.8969e-06	-24.6691	-0.04635	0.232868	-101.856	-0.228153	0.561179	-81.6868	0.592928	0.660461	-70.5378	-0.364775	-1.22164	-256.293	0.04635	-0.232869	163.976	-0.0144981	-0.166786	4.52594	-0.100779	0.329467	6.54518	-0.917376	-0.820512	0.300009	1.09583	-2.89152	-16.0151	-0.328434	1.64323	-1.48732	0.102229	-0.309151	0.731379	0.834715	0.0175338	0.339237	0	0	0	0.8	0.06442	0	0	0	-9.72346e-63	0.930745	-0.06442
-6.28238e-09	1.77724e-06	-24.8546	-0.0438251	0.252482	-104.477	-0.222193	0.596002	-83.7565	0.599877	0.694937	-71.9105	-0.377684	-1.29094	-265.381	0.0438252	-0.252481	168.906	-0.0158361	-0.133798	4.61984	-0.0973116	0.346728	6.41743	-0.922966	-0.559008	2.27653	1.06655	-2.92822	-16.3276	-0.312357	1.60768	-1.50738	0.0989559	-0.327305	0.787014	0.837559	0.0163863	0.338575	0	0	0	0.8	0.06442	0	0	0	-9.72346e-63	0.936257	-0.06442
3.86407e-09	1.01464e-06	-28.4525	-0.0410988	0.272632	-120.66	-0.215776	0.641674	-98.8384	0.607074	0.719637	-83.8658	-0.391297	-1.3613	-309.578	0.0410989	-0.272631	195.628	-0.0168477	-0.101153	5.21072	-0.093696	0.361564	7.52154	-0.926448	-0.348282	7.96966	1.03792	-2.86312	-16.7195	-0.297061	1.52955	-1.30202	0.0955143	-0.344165	0.959855	0.840588	0.0151691	0.337863	0	0	0	0.8	0.06442	0	0	0	-9.72346e-63	0.941178	-0.06442
2.48745e-08	2.10105e-06	-30.479	-0.038165	0.293387	-131.092	-0.20877	0.700584	-108.219	0.61438	0.730681	-91.1473	-0.40561	-1.43127	-339.939	0.038165	-0.293387	213.526	-0.0175424	-0.0694787	5.61706	-0.0899509	0.374505	8.13041	-0.928378	-0.19291	12.6656	1.01101	-2.69043	-16.6746	-0.283023	1.40385	-1.12831	0.0919141	-0.360017	1.08877	0.843816	0.0138805	0.337105	0	0	0	0.8	0.06442	0	0	0	-9.72346e-63	0.945506	-0.06442
1.52475e-08	-9.62705e-07	-90.6184	-0.0350168	0.314816	-186.938	-0.201013	0.775775	-45.2643	0.621611	0.723028	-5.74815	-0.420598	-1.49879	-286.943	0.0350168	-0.314815	255.465	-0.0179353	-0.0392845	20.2661	-0.0860882	0.386272	32.8928	-0.929317	-0.0939369	3.25867	0.986914	-2.40974	-27.2225	-0.270752	1.22704	-2.84632	0.0881609	-0.375317	2.05837	0.847261	0.0125188	0.336313	0	0	0	0.8	0.06442	0	0	0	-9.72346e-63	0.949246	-0.06442
2.00265e-08	4.77907e-07	-44.5569	-0.031647	0.336984	-169.944	-0.192303	0.87101	37.8194	0.628513	0.690186	126.013	-0.43621	-1.56119	-94.127	0.031647	-0.336985	250.569	-0.0180454	-0.0110138	15.1472	-0.082113	0.39752	24.0243	-0.929796	-0.0478983	10.2184	0.966646	-2.0268	-22.8939	-0.260782	0.99704	-2.30391	0.0842564	-0.390457	1.77624	0.850939	0.0110819	0.335502	0	0	0	0.8	0.06442	0	0	0	-9.72346e-63	0.952407	-0.06442
-9.78671e-09	-2.98133e-06	69.3317	-0.0280474	0.359959	-59.4856	-0.182393	0.990945	72.64	0.634751	0.623846	173.67	-0.452358	-1.6148	105.587	0.0280474	-0.359962	145.076	-0.0178955	0.0149911	-7.01495	-0.0780235	0.408956	-14.5292	-0.930256	-0.045985	18.6055	0.951091	-1.55551	-7.69899	-0.253641	0.714087	-0.494587	0.0801975	-0.40589	0.181035	0.854868	0.0095678	0.334693	0	0	0	0.8	0.06442	0	0	0	-9.72346e-63	0.955009	-0.06442
1.05873e-08	2.0374e-06	46.7447	-0.0242094	0.383799	-117.269	-0.170979	1.1414	185.905	0.639885	0.51344	357.59	-0.468906	-1.65482	268.579	0.0242094	-0.383794	221.18	-0.0175106	0.0384923	2.955	-0.0738107	0.421274	1.85941	-0.930998	-0.0742137	22.0736	0.940913	-1.01775	-12.9471	-0.249832	0.38095	-1.05038	0.0759766	-0.422085	0.965178	0.859068	0.00797434	0.333916	0	0	0	0.8	0.06442	0	0	0	-9.72346e-63	0.956933	-0.06442
1.83763e-08	7.78894e-07	65.5713	-0.0201241	0.408524	-155.418	-0.157683	1.32965	245.006	0.643337	0.34517	466.786	-0.485654	-1.67483	345.586	0.0201242	-0.408526	285.654	-0.0169174	0.0593243	4.27502	-0.0694601	0.435063	5.08342	-0.932133	-0.113535	34.118	0.93654	-0.437337	-11.9063	-0.249863	-0.00311583	-0.401298	0.0715819	-0.439471	1.28895	0.86356	0.00629924	0.333209	0	0	0	0.8	0.06442	0	0	0	-9.72346e-63	0.956933	-0.06442
-1.71789e-08	-3.55552e-06	7.23209	-0.0157826	0.434158	-211.772	-0.142033	1.565	274.348	0.644349	0.101233	468.952	-0.502317	-1.66624	332.984	0.0157826	-0.43416	156.14	-0.0161433	0.0774089	16.4962	-0.0649543	0.450574	24.353	-0.933509	-0.137621	5.80793	0.938612	0.207227	-28.025	-0.254775	-0.491241	-3.28102	0.0670007	-0.458121	1.99762	0.86356	0.00629924	0.333209	0	0	0	0.8	0.06442	0	0	0	-9.72346e-63	0.956933	-0.06442
-8.36526e-09	8.81366e-07	29.9791	-0.0114642	0.431833	-116.994	-0.125157	1.68757	206.295	0.643063	-0.128615	305.016	-0.517906	-1.55895	203.908	0.0114642	-0.431832	-22.9833	-0.0152883	0.0855016	1.03621	-0.0605518	0.440252	-6.15763	-0.934802	-0.129247	-7.0798	0.945987	0.737453	-19.3661	-0.264023	-0.924832	-2.84153	0.0625057	-0.449502	0.493465	0.86356	0.00629924	0.333209	0	0	0	0.8	0.06442	0	0	0	-9.72346e-63	0.956933	-0.06442
8.33175e-10	9.19844e-07	4.13815	-0.00781094	0.365329	-89.9617	-0.110481	1.46764	180.514	0.641275	-0.178796	236.621	-0.530794	-1.28882	150.035	0.00781098	-0.365327	-79.8788	-0.014539	0.0749202	1.74805	-0.0568514	0.370044	-5.90079	-0.935871	-0.106913	-17.7266	0.953843	0.785577	-19.3321	-0.273176	-0.915232	-3.24427	0.0587216	-0.378409	0.295236	0.86356	0.00629924	0.333209	0	0	0	0.8	0.06442	0	0	0	-9.72346e-63	0.956933	-0.06442
9.40878e-09	8.57561e-07	23.8655	-0.00491591	0.289503	-139.775	-0.0987073	1.17733	200.695	0.639608	-0.166738	291.366	-0.5409	-1.0106	191.533	0.00491595	-0.289503	-109.911	-0.0139361	0.0602951	1.38588	-0.0539276	0.29238	-4.04344	-0.936709	-0.0838459	1.12873	0.960646	0.680351	-11.9951	-0.280904	-0.772816	-1.54665	0.0557297	-0.299193	0.538065	0.86356	0.00629924	0.333209	0	0	0	0.8	0.06442	0	0	0	-9.72346e-63	0.956933	-0.06442
9.35781e-10	-8.473e-07	119.08	-0.00269174	0.222417	-257.342	-0.0896074	0.909984	-21.3606	0.638231	-0.137681	190.245	-0.548623	-0.772297	180.418	0.00269178	-0.222417	-147.966	-0.0134693	0.0466787	-41.5157	-0.0516846	0.224299	72.468	-0.93735	-0.064069	250.272	0.966094	0.54478	306.262	-0.287023	-0.611869	193.289	0.0534336	-0.22961	-105.648	0.86356	0.00629924	0.333209	0	0	0	0.8	0.06442	0	0	0	-9.72346e-63	0.956933	-0.06442
-2.45581e-08	-2.54939e-06	206.57	-0.00100972	0.168203	-491.639	-0.0827041	0.690329	-204.835	0.637152	-0.107867	-71.9481	-0.554448	-0.582469	24.7603	0.00100973	-0.168205	-76.595	-0.0131149	0.0354414	-81.09	-0.0499896	0.1695	659.171	-0.937833	-0.0483096	316.869	0.970301	0.420678	773.401	-0.291721	-0.469875	581.97	0.0516982	-0.173539	-342.322	0.865808	0.00549248	0.332909	0	0	0	0.8	0.06442	0	0	0	-9.72346e-63	0.957396	-0.06442
-7.00672e-09	1.75514e-06	-6.81938	0.000383922	0.139364	56.7587	-0.0767411	0.596304	-17.8793	0.635851	-0.130147	-25.4823	-0.55911	-0.466156	1.70695	-0.000383931	-0.139366	-0.0303077	-0.012768	0.0346913	20.76	-0.0485932	0.13964	49.201	-0.937485	0.034821	-6.02531	0.972661	0.235999	498.496	-0.294119	-0.239769	454.851	0.0502553	-0.144291	-367.947	0.867974	0.00471572	0.332658	0	0	0	0.8	0.06442	0	0	0	-9.72346e-63	0.958358	-0.06442
8.73147e-09	1.57382e-06	-0.802426	0.00187613	0.149221	3.5888	-0.0695819	0.715924	-0.72852	0.633148	-0.270277	-6.77065	-0.563566	-0.44567	1.58925	-0.00187615	-0.149222	-0.512726	-0.0121761	0.0591867	9.67131	-0.0471193	0.147389	61.1517	-0.933404	0.408149	-31.5639	0.968603	-0.405765	177.61	-0.288875	0.524369	162.635	0.048681	-0.157424	-133.02	0.870049	0.00395511	0.332453	0	0	0	0.8	0.06442	0	0	0	-9.72346e-63	0.959367	-0.06442
3.34988e-09	-5.38159e-07	0.0631055	0.00355701	0.168088	-4.57343	-0.0607079	0.887391	14.569	0.62868	-0.446856	6.28978	-0.567972	-0.440532	2.02367	-0.00355704	-0.168089	-0.212855	-0.0111598	0.101632	8.46156	-0.0454714	0.164793	33.5091	-0.920788	1.26151	-56.4304	0.948378	-2.02246	-2.34864	-0.266552	2.23238	-1.76342	0.0468544	-0.182666	-7.31947	0.872078	0.00317765	0.332289	0	0	0	0.8	0.06442	0	0	0	-9.72346e-63	0.959891	-0.06442
1.15652e-08	8.2153e-07	-4.29496	0.00542276	0.186575	16.455	-0.050169	1.05389	55.7764	0.622389	-0.629056	22.169	-0.57222	-0.424856	6.89081	-0.00542277	-0.186573	0.0931127	-0.00969611	0.146368	29.3468	-0.0436434	0.182801	44.662	-0.895094	2.56941	-147.041	0.906131	-4.22477	51.1729	-0.222886	4.36654	93.4675	0.0447911	-0.206329	-97.0606	0.874151	0.00233884	0.332159	0	0	0	0.8	0.06442	0	0	0	-9.72346e-63	0.959997	-0.06442
1.30797e-08	1.51451e-07	-4.2985	0.00745992	0.203717	12.4862	-0.0381042	1.20648	66.1091	0.614262	-0.812709	21.9819	-0.576158	-0.393772	9.04567	-0.00745994	-0.203717	-0.439917	-0.00796471	0.173139	33.3758	-0.0416419	0.200149	100.382	-0.856255	3.88398	-164.929	0.848445	-5.76856	189.108	-0.164846	5.80401	264.624	0.0425485	-0.224262	-222.628	0.876377	0.00139022	0.332062	0	0	0	0.8	0.06442	0	0	0	-9.72346e-63	0.96	-0.06442
1.34809e-08	4.01163e-08	6.03978	0.00967711	0.221718	-30.3244	-0.0245146	1.35896	-70.8974	0.604152	-1.011	-43.654	-0.579637	-0.347948	-4.28252	-0.00967711	-0.221717	-1.89457	-0.00625362	0.171109	-23.3395	-0.039456	0.218589	138.067	-0.811892	4.43628	134.308	0.7869	-6.15447	395.006	-0.103213	6.16336	353.434	0.0401524	-0.239603	-228.271	0.878869	0.000286941	0.332007	0	0	0	0.8	0.06442	0	0	0	-9.72346e-63	0.96	-0.06442
1.90554e-08	5.57455e-07	6.24293	0.0121117	0.243463	-25.1272	-0.00915095	1.53636	-105.4	0.591645	-1.25069	-57.5569	-0.582494	-0.285673	-8.01882	-0.0121117	-0.243463	-1.61834	-0.00478231	0.147132	-34.5965	-0.0370485	0.240751	96.0126	-0.772309	3.95823	213.643	0.725623	-6.12769	388.667	-0.0441868	5.90257	327.023	0.0375761	-0.257633	-193.617	0.881726	-0.00100462	0.332015	0	0	0	0.8	0.06442	0	0	0	-9.72346e-63	0.96	-0.06442
1.33794e-08	-5.67596e-07	1.0073	0.0148246	0.271284	-3.97746	0.00854747	1.76984	-39.6459	0.575933	-1.57118	-24.3748	-0.584481	-0.198656	-1.57803	-0.0148246	-0.271285	-0.78686	-0.00360795	0.117436	-4.07027	-0.0343582	0.26903	66.9364	-0.741487	3.08225	71.6929	0.673961	-5.16625	267.018	0.00180398	4.59907	289.516	0.0347549	-0.282117	-191.765	0.885014	-0.00249932	0.332117	0	0	0	0.8	0.06442	0	0	0	-9.72346e-63	0.96	-0.06442
-1.03254e-08	-2.37048e-06	0.425885	0.0178874	0.306279	-3.06173	0.0295055	2.0958	-20.4125	0.555651	-2.02819	-13.9118	-0.585157	-0.0676036	0.556062	-0.0178874	-0.306282	-0.676283	-0.0027025	0.0905447	2.9725	-0.0313121	0.304603	72.1837	-0.718916	2.25706	27.0723	0.638124	-3.58366	235.306	0.0327004	3.08964	287.467	0.0316092	-0.31457	-195.159	0.888745	-0.00418565	0.332351	0	0	0	0.8	0.06442	4.95063e-05	0	0.000471489	-9.72346e-63	0.96	-0.06442
-9.17361e-07	-9.07035e-05	0.432971	0.0213662	0.347885	-2.84038	0.0550424	2.55369	-17.5546	0.528729	-2.69226	-11.0634	-0.583747	0.140935	1.19217	-0.0213663	-0.347886	-0.63393	-0.00201649	0.0686016	3.78389	-0.0278422	0.346993	77.8498	-0.702694	1.62227	17.7887	0.617276	-2.08479	237.347	0.0499927	1.72923	298.982	0.0280641	-0.354512	-203.054	0.892863	-0.00601815	0.33275	0	0	0	0.800003	0.06442	0.000725833	0	0.00691275	-9.72346e-63	0.96	-0.06442
-1.81865e-05	-0.00172691	-5.02946	0.025303	0.393676	20.0806	0.0859522	3.09098	-62.6633	0.493897	-3.48321	-41.1041	-0.579428	0.431979	1.11702	-0.0253031	-0.393678	-1.21862	-0.000635996	0.138049	118.591	-0.0239042	0.393803	172.028	-0.690652	1.20414	-315.554	0.608354	-0.892234	72.6268	0.0561077	0.611502	-83.8759	0.0240697	-0.399443	-519.828	0.897224	-0.00790987	0.333317	0	0	0	0.800034	0.06442	0.00265332	0	0.0252724	-9.72346e-63	0.96	-0.06442
-0.000115737	-0.00975505	-0.249456	0.0296955	0.439248	-4.69849	0.119782	3.38295	-9.94623	0.455414	-3.84831	-12.4693	-0.572744	0.668341	1.26305	-0.0296964	-0.439337	-0.945824	0.000653755	0.128975	86.8203	-0.0194989	0.440529	100.281	-0.68079	0.98623	-312.171	0.607848	-0.0506341	-189.71	0.0535391	-0.256863	-322.948	0.0196222	-0.44475	-222.272	0.901638	-0.00925884	0.33404	0	0	0	0.800208	0.0644159	0.00605875	0	0.0577345	-9.72282e-63	0.96	-0.06442
-0.000416532	-0.0300795	-2.38019	0.0343977	0.470225	13.1976	0.149839	3.00575	14.0638	0.424789	-3.06241	-6.73125	-0.566453	0.629139	-0.144663	-0.034405	-0.470861	-0.335271	0.000944214	0.0290458	31.6313	-0.0147695	0.472936	24.146	-0.671485	0.9305	-174.458	0.6125	0.465173	-107.931	0.0445945	-0.894457	-151.249	0.0148613	-0.476087	-101.603	0.905742	-0.0110595	0.334814	0	0	0	0.800594	0.0643892	0.0108384	0	0.103407	-9.71851e-63	0.96	-0.06442
-0.00108147	-0.0664935	-2.69982	0.0391947	0.479695	27.2955	0.168648	1.88084	39.456	0.414569	-1.02203	0.941681	-0.56345	0.300258	0.316323	-0.0392283	-0.482326	-0.0139087	0.000888061	-0.00561522	-2.29821	-0.0099209	0.484864	13.6579	-0.661621	0.986397	-170.657	0.619564	0.706398	-108.624	0.0313773	-1.32172	-119.738	0.00998914	-0.487218	15.4435	0.909557	-0.0127805	0.335609	0	0	0	0.80136	0.0643228	0.0166347	0	0.159096	-9.70722e-63	0.96	-0.06442
-0.00228512	-0.120365	-0.265037	0.0441181	0.492345	11.9994	0.172101	0.345363	8.83999	0.430962	1.63927	-17.2933	-0.564215	-0.0764787	-0.442117	-0.0442295	-0.500124	-1.26851	0.000735659	-0.0152402	57.6055	-0.00489978	0.502113	232.258	-0.650597	1.10239	-324.491	0.626896	0.73328	-187.606	0.0157719	-1.56055	-339.613	0.0049505	-0.503864	173.749	0.913104	-0.0144245	0.336396	0	0	0	0.802566	0.0642053	0.0229226	0	0.220083	-9.68609e-63	0.96	-0.06442
-0.00416185	-0.187673	33.2709	0.0490821	0.496396	144.138	0.16029	-1.1811	58.0454	0.472126	4.11637	-54.6915	-0.566865	-0.26499	-354.943	-0.0493722	-0.514265	233.454	0.000577361	-0.0158298	-29.265	0.000239989	0.513976	65.6606	-0.638231	1.23667	-379.358	0.633164	0.626785	-236.837	-0.000821049	-1.65929	-391.985	-0.000202304	-0.51528	180.719	0.916401	-0.0159939	0.337156	0	0	0	0.804149	0.06403	0.0291078	0	0.280897	-9.65263e-63	0.96	-0.06442
-0.00677224	-0.261039	103.609	0.0539737	0.489161	36.6342	0.135967	-2.43228	403.758	0.529045	5.69195	182.797	-0.568775	-0.191009	-346.881	-0.0546019	-0.522974	269.811	-0.00236727	-0.294463	-84.0106	0.00542201	0.518202	-82.0336	-0.62459	1.36402	-379.747	0.637664	0.449955	-270.903	-0.0174454	-1.66243	-140.369	-0.00539405	-0.519175	26.306	0.919466	-0.0174911	0.337875	0	0	0	0.805908	0.0637947	0.0346289	0	0.33609	-9.60475e-63	0.96	-0.06442
-0.0100804	-0.330815	18.2129	0.0586892	0.471552	-62.3058	0.103159	-3.28079	83.4491	0.590399	6.13535	12.7896	-0.567861	0.091362	-301.216	-0.0598638	-0.526183	188.527	-0.00603746	-0.367019	-10.6775	0.0105767	0.515468	-24.4658	-0.609882	1.4708	-22.964	0.640129	0.246495	-23.5629	-0.0334933	-1.60479	-3.66894	-0.0105559	-0.516187	0.308574	0.922316	-0.0189184	0.338546	0	0	0	0.807563	0.0635011	0.0390458	0	0.381017	-9.54071e-63	0.96	-0.06442
-0.0139458	-0.386542	0.570772	0.0631474	0.445821	-51.8755	0.0663314	-3.6828	-8.93026	0.652861	6.24622	-28.0708	-0.563213	0.464797	-253.122	-0.0650918	-0.5228	150.546	-0.00622696	-0.0189505	-1.34786	0.0156488	0.50721	-6.86666	-0.594373	1.55097	19.5097	0.640571	0.0442564	1.82865	-0.0486098	-1.51165	0.968013	-0.0156334	-0.507746	0.540946	0.924966	-0.0202778	0.339164	0	0	0	0.808845	0.0631542	0.0421045	0	0.412603	-9.45911e-63	0.96	-0.06442
-0.0181338	-0.418798	-22.2934	0.0672938	0.414642	-74.6164	0.029886	-3.64454	-110.835	0.7156	6.27395	-85.1271	-0.55518	0.803357	-295.693	-0.0701961	-0.510429	163.497	-0.00533465	0.0892309	7.42463	0.0205978	0.494902	11.859	-0.57834	1.60323	70.9262	0.639165	-0.140661	28.2226	-0.0626152	-1.40054	6.04557	-0.0205863	-0.495297	1.10497	0.927429	-0.0215715	0.339727	0	0	0	0.809598	0.0627615	0.0437833	0	0.430124	-9.35889e-63	0.96	-0.06442
-0.0223493	-0.421551	-29.6761	0.0711003	0.380648	-93.9261	-0.00223867	-3.21247	-144.672	0.778409	6.28088	-91.6459	-0.545037	1.01423	-325.496	-0.0750628	-0.48667	180.246	-0.0042512	0.108345	11.5478	0.0253955	0.479766	21.04	-0.562051	1.62897	92.9989	0.636167	-0.299788	38.3952	-0.0754463	-1.2831	8.0926	-0.025387	-0.48006	1.45566	0.92972	-0.0228013	0.340236	0	0	0	0.809856	0.0623331	0.0443415	0	0.435981	-9.23928e-63	0.96	-0.06442
-0.0262981	-0.394883	6.37207	0.0745618	0.346149	-61.7744	-0.0270197	-2.47811	-6.51813	0.835635	5.72256	26.3888	-0.534389	1.06484	-239.87	-0.0795746	-0.45118	156.458	-0.00327515	0.097605	2.86275	0.0300231	0.462761	-1.48042	-0.545739	1.63119	35.6771	0.631865	-0.43022	8.70421	-0.0871138	-1.16676	2.3704	-0.0300168	-0.462982	0.785168	0.931849	-0.0239692	0.340693	0	0	0	0.810674	0.0618803	0.0460028	0	0.436327	-9.09984e-63	0.96	-0.06442
-0.029782	-0.348384	19.3245	0.0777176	0.315582	-38.0332	-0.0438494	-1.68296	50.7874	0.88128	4.56452	67.3731	-0.525206	0.918305	-139.287	-0.0836789	-0.410435	103.742	-0.00248043	0.079472	-0.715462	0.0344691	0.444606	-6.22548	-0.529604	1.61349	4.11898	0.626543	-0.532138	-4.82734	-0.0976732	-1.05593	-0.429008	-0.0344645	-0.44477	0.417049	0.93383	-0.0250768	0.341102	0	0	0	0.812923	0.0614156	0.0497767	0	0.436127	-8.94038e-63	0.96	-0.06442
-0.0327812	-0.29992	22.4677	0.080692	0.297434	-10.1057	-0.0564306	-1.25813	72.2379	0.919855	3.85748	66.9919	-0.520494	0.471187	-52.0472	-0.0874687	-0.37898	50.5481	-0.0018618	0.0618632	-3.27508	0.0387273	0.425818	-8.72401	-0.513808	1.57958	-18.031	0.620467	-0.60761	-12.7178	-0.107204	-0.953094	-2.20983	-0.0387239	-0.425941	0.054423	0.935671	-0.0261259	0.341465	0	0	0	0.815559	0.0609522	0.0531403	0	0.435351	-8.76098e-63	0.96	-0.06442
-0.0353822	-0.260099	24.1959	0.0836095	0.291757	4.627	-0.0694351	-1.30044	82.669	0.958314	3.8459	68.4273	-0.522172	-0.167757	-17.4286	-0.0910817	-0.361297	29.837	-0.00139071	0.0471089	-4.8245	0.0427951	0.406774	-12.1242	-0.498479	1.53291	-27.5716	0.613871	-0.659585	-16.3329	-0.115797	-0.859316	-3.01006	-0.0427925	-0.406862	-0.144948	0.937383	-0.0271181	0.341786	0	0	0	0.818511	0.060503	0.0558938	0	0.433661	-8.56197e-63	0.96	-0.06442
-0.0376494	-0.226723	-7.61796	0.0864962	0.288665	172.075	-0.0842829	-1.48478	19.0158	0.998104	3.97903	24.5518	-0.529205	-0.703329	-80.8538	-0.0945582	-0.347647	78.3755	-0.00103616	0.0354552	15.8511	0.0466723	0.387726	-26.5114	-0.483711	1.47681	86.8665	0.606956	-0.691545	217.136	-0.123546	-0.774851	209.087	-0.0466704	-0.387793	90.1179	0.938976	-0.0280548	0.34207	0	0	0	0.821717	0.0600804	0.0579076	0	0.430776	-8.34388e-63	0.96	-0.06442
-0.0396227	-0.197333	-4.08829	0.0893409	0.284474	80.7318	-0.100987	-1.67044	-23.6537	1.0384	4.02965	-51.7896	-0.539694	-1.04892	-8.89601	-0.097897	-0.333884	11.8596	-0.000770867	0.0265291	-45.4652	0.0503609	0.368853	544.792	-0.469571	1.41397	253.597	0.599887	-0.70684	784.064	-0.13054	-0.69939	779.11	-0.0503595	-0.368901	396.141	0.940456	-0.0289374	0.342319	0	0	0	0.825122	0.0596955	0.0591144	0	0.426469	-8.10748e-63	0.96	-0.06442
-0.0413217	-0.169895	1.27197	0.0921222	0.278131	2.58811	-0.119002	-1.80149	-32.8815	1.0776	3.91966	-58.9333	-0.551722	-1.20274	-1.42548	-0.101081	-0.318402	-2.2436	-0.000573057	0.0197809	-56.3548	0.0538635	0.350269	612.473	-0.456104	1.34671	261.599	0.592801	-0.70861	764.712	-0.136863	-0.63235	752.006	-0.0538625	-0.350305	387.772	0.941833	-0.0297673	0.342538	0	0	0	0.828679	0.059358	0.0595014	0	0.420566	-7.85373e-63	0.96	-0.06442
-0.0427515	-0.142986	3.97303	0.0948189	0.269669	-6.38471	-0.137609	-1.86068	7.2922	1.114	3.63992	-8.02188	-0.563674	-1.19528	2.19829	-0.104089	-0.300799	-0.862746	-0.000425877	0.0147181	-30.3021	0.057184	0.332046	236.725	-0.443334	1.27698	77.5096	0.585804	-0.699699	264.149	-0.142593	-0.57299	268.04	-0.0571832	-0.332071	142.871	0.943114	-0.0305458	0.34273	0	0	0	0.832346	0.059075	0.0591028	0	0.412939	-7.58375e-63	0.96	-0.06442
-0.0439089	-0.115737	1.02997	0.0974149	0.259596	-0.879048	-0.156088	-1.84789	16.4852	1.14611	3.21158	16.5861	-0.574341	-1.06665	2.92046	-0.106903	-0.281353	0.294594	-0.000316396	0.0109481	-0.305071	0.0603262	0.314218	-0.627498	-0.431272	1.20625	-2.02704	0.578979	-0.682563	-1.53457	-0.147798	-0.520527	-0.302095	-0.0603256	-0.314236	0.0316779	0.944305	-0.031274	0.342897	0	0	0	0.836089	0.0588508	0.0579916	0	0.403505	-7.29884e-63	0.96	-0.06442
-0.0447864	-0.0877485	-0.61505	0.0999005	0.248565	11.7762	-0.173792	-1.77042	26.1024	1.1728	2.66831	21.4253	-0.582918	-0.857687	3.98337	-0.109509	-0.260629	0.703396	-0.000234992	0.00814038	-0.479833	0.0632942	0.296805	-17.3566	-0.419914	1.13577	-22.4056	0.572386	-0.659233	-7.35485	-0.15254	-0.474173	5.81267	-0.0632938	-0.296822	4.27366	0.945413	-0.031953	0.343043	0	0	0	0.839878	0.0586866	0.0562722	0	0.392225	-7.00041e-63	0.96	-0.06442
-0.0453757	-0.0589352	1.66218	0.102273	0.237254	-2.95739	-0.19018	-1.63877	4.67628	1.19327	2.04796	0.037251	-0.588974	-0.605607	1.65915	-0.111902	-0.239364	-0.29355	-0.00017454	0.00604518	-17.0258	0.0660924	0.279812	150.565	-0.40925	1.06642	64.1617	0.566072	-0.631458	178.159	-0.156872	-0.433224	175.299	-0.066092	-0.279821	92.332	0.946444	-0.0325839	0.343171	0	0	0	0.84369	0.0585792	0.0540725	0	0.379097	-6.69004e-63	0.96	-0.06442
-0.0456701	-0.029435	1.84101	0.104535	0.226219	-4.35211	-0.204832	-1.46518	-10.7544	1.20716	1.38867	-23.4478	-0.592402	-0.34284	-0.0736139	-0.114085	-0.218254	-1.05654	-0.000129643	0.00448971	-36.1817	0.0687246	0.263229	337.605	-0.399261	0.998858	153.983	0.560066	-0.600559	404.356	-0.160842	-0.397007	392.921	-0.0687244	-0.263234	205.696	0.947402	-0.0331676	0.343282	0	0	0	0.847507	0.0585213	0.0515363	0	0.364154	-6.36939e-63	0.96	-0.06442
-0.0456651	0.000497326	1.69324	0.106693	0.215819	-5.15577	-0.217463	-1.26315	-16.0507	1.21444	0.727439	-30.4897	-0.593369	-0.0967145	-0.732589	-0.116064	-0.197909	-1.26952	-9.62824e-05	0.00333603	-40.9301	0.071195	0.247038	383.332	-0.389925	0.93357	179.559	0.554389	-0.567675	458.646	-0.164492	-0.364943	443.582	-0.0711948	-0.247046	232.039	0.948294	-0.033705	0.343378	0	0	0	0.851314	0.0585002	0.048815	0	0.347465	-6.04022e-63	0.96	-0.06442
-0.0453593	0.0305783	0.924709	0.108756	0.206225	-3.56637	-0.227939	-1.04761	-10.6898	1.21543	0.0991464	-19.0997	-0.592261	0.110787	-0.175536	-0.117851	-0.178702	-0.821074	-7.14681e-05	0.00248143	-28.2709	0.0735073	0.231228	268.927	-0.381217	0.870845	130.053	0.549053	-0.533611	323.298	-0.167857	-0.336513	311.456	-0.0735071	-0.231232	162.79	0.949123	-0.0341969	0.343462	0	0	0	0.855101	0.058498	0.0460608	0	0.329126	-5.70436e-63	0.96	-0.06442
-0.0447539	0.0605475	-0.0128266	0.110729	0.197316	-1.19657	-0.236284	-0.834465	-4.98815	1.21079	-0.463951	-6.34116	-0.589635	0.262696	0.438712	-0.119459	-0.160778	-0.299799	-5.30809e-05	0.00183873	-12.9306	0.0756644	0.215708	135.862	-0.373111	0.810605	71.3112	0.544065	-0.498861	167.96	-0.170969	-0.311212	160.269	-0.0756642	-0.215708	83.2387	0.949895	-0.0346442	0.343535	0	0	0	0.858863	0.058498	0.043418	0	0.30926	-5.3637e-63	0.96	-0.06442
-0.0438522	0.0901662	-0.327983	0.112617	0.188773	-0.844553	-0.242685	-0.640126	-6.17953	1.20146	-0.932729	-7.17281	-0.586169	0.346577	0.235618	-0.120899	-0.144036	-0.291222	-3.9366e-05	0.00137149	-10.8809	0.0776688	0.200438	119.107	-0.365582	0.752911	64.9942	0.539426	-0.463867	147.874	-0.173856	-0.288653	140.058	-0.0776686	-0.200439	72.5786	0.950613	-0.0350474	0.343598	0	0	0	0.862595	0.058498	0.0410156	0	0.288015	-5.02017e-63	0.96	-0.06442
-0.0426616	0.11906	16.9613	0.114422	0.180531	-24.553	-0.247488	-0.480318	-0.300874	1.18863	-1.28274	-34.4329	-0.582621	0.354749	1.30264	-0.122186	-0.12866	-3.03651	-0.00207612	-0.203676	-109.244	0.0795251	0.185628	480.924	-0.358595	0.698659	-68.2901	0.53513	-0.429606	139.573	-0.176543	-0.268756	-40.2691	-0.079525	-0.185635	278.193	0.95128	-0.0354072	0.343653	0	0	0	0.866299	0.058498	0.0389598	0	0.265558	-4.67575e-63	0.96	-0.06442
-0.0411945	0.146711	1.84189	0.116153	0.173087	-2.19536	-0.251175	-0.368716	-11.8481	1.17367	-1.49593	-25.0145	-0.57978	0.284153	-0.0861192	-0.123339	-0.11536	-1.14079	-0.00350137	-0.142524	5.56678	0.0812367	0.171164	271.89	-0.352121	0.647378	-106.158	0.53117	-0.396013	-32.9745	-0.179055	-0.251144	-203.797	-0.0812366	-0.171164	164.325	0.951901	-0.0357242	0.3437	0	0	0	0.869977	0.058498	0.0373258	0	0.242075	-4.33238e-63	0.96	-0.06442
-0.0394681	0.172638	-2.25656	0.117822	0.166962	1.83858	-0.254329	-0.315365	-17.6047	1.15805	-1.56264	-23.5048	-0.578412	0.136787	-0.840216	-0.124388	-0.10483	-0.683968	-0.00339851	0.0102854	36.4853	0.0828063	0.156964	198.597	-0.346133	0.598881	-110.81	0.527538	-0.363177	-86.9841	-0.18141	-0.235547	-252.105	-0.0828063	-0.156965	120.977	0.952479	-0.0359989	0.343741	0	0	0	0.873632	0.058498	0.0361503	0	0.217765	-3.99204e-63	0.96	-0.06442
-0.0375029	0.19652	-2.78247	0.119447	0.162446	-0.651035	-0.257579	-0.324994	-22.7333	1.1432	-1.48437	-30.9779	-0.579207	-0.0794888	-1.38957	-0.125362	-0.0974543	-0.958778	-0.0028492	0.0549314	47.7406	0.0842363	0.142996	248.847	-0.340603	0.552946	-132.519	0.524227	-0.331098	-105.033	-0.183627	-0.221729	-306.55	-0.0842363	-0.143	147.684	0.953017	-0.0362317	0.343777	0	0	0	0.877271	0.058498	0.0354238	0	0.19284	-3.65664e-63	0.96	-0.06442
-0.0353206	0.218228	-3.0237	0.121042	0.159492	-1.87763	-0.261534	-0.395474	-24.9633	1.13045	-1.27552	-35.587	-0.582714	-0.350738	-1.62515	-0.126294	-0.0931978	-1.14479	-0.00224847	0.0600728	54.0853	0.0855288	0.129244	281.491	-0.335509	0.509462	-148.19	0.521229	-0.299841	-118.321	-0.185723	-0.209537	-343.486	-0.0855287	-0.129246	165.325	0.953517	-0.0364229	0.343808	0	0	0	0.8809	0.058498	0.0350826	0	0.167519	-3.32808e-63	0.96	-0.06442
-0.0329435	0.237709	-2.88284	0.122618	0.157636	-2.03485	-0.266701	-0.516728	-23.38	1.12079	-0.965703	-35.0222	-0.589273	-0.655907	-1.51877	-0.12721	-0.0915572	-1.15356	-0.00172386	0.0524608	51.9478	0.0866856	0.115681	272.934	-0.330826	0.468296	-143.133	0.518534	-0.269443	-115.093	-0.187711	-0.198784	-332.266	-0.0866855	-0.11568	159.602	0.953982	-0.0365729	0.343834	0	0	0	0.884529	0.058498	0.035001	0	0.142027	-3.00819e-63	0.96	-0.06442
-0.0303934	0.255013	-2.56104	0.124178	0.155971	-1.62051	-0.273407	-0.67063	-20.0082	1.1148	-0.59911	-31.4931	-0.598949	-0.96761	-1.25393	-0.128125	-0.0915468	-1.05304	-0.00130231	0.042155	45.643	0.0877084	0.102286	242.79	-0.326532	0.429311	-127.018	0.516136	-0.239861	-102.796	-0.189605	-0.189407	-295.679	-0.0877084	-0.102288	141.743	0.954414	-0.0366819	0.343857	0	0	0	0.888163	0.058498	0.0349934	0	0.116592	-2.69871e-63	0.96	-0.06442
-0.0276913	0.270208	-2.34327	0.125709	0.153154	-1.27672	-0.281726	-0.831828	-17.4552	1.11247	-0.232911	-28.5843	-0.611477	-1.25275	-1.01231	-0.129042	-0.0917032	-0.972165	-0.000976174	0.0326138	42.0274	0.0885989	0.0890449	226.228	-0.322609	0.392365	-118.43	0.514025	-0.211108	-96.4477	-0.191417	-0.181231	-276.276	-0.0885988	-0.0890441	132.134	0.954817	-0.0367502	0.343877	0	0	0	0.891813	0.058498	0.0349138	0	0.0914398	-2.40132e-63	0.96	-0.06442
-0.0248588	0.283249	-2.3229	0.127186	0.147636	-1.2821	-0.291461	-0.973502	-16.5019	1.11321	0.0742435	-27.8217	-0.626264	-1.4787	-0.83667	-0.129946	-0.0903234	-0.971906	-0.000728637	0.0247537	43.5274	0.0893582	0.0759348	236.806	-0.319035	0.357363	-124.52	0.512193	-0.183153	-101.995	-0.193159	-0.174184	-290.365	-0.0893582	-0.0759356	138.581	0.955191	-0.0367778	0.343894	0	0	0	0.895484	0.058498	0.0346806	0	0.066793	-2.11754e-63	0.96	-0.06442
-0.0219196	0.293921	-2.37011	0.128569	0.138345	-1.41248	-0.302242	-1.07814	-16.0323	1.11607	0.285137	-27.8243	-0.642512	-1.62486	-0.670775	-0.130807	-0.08616	-1.0015	-0.000542572	0.0186065	46.883	0.0899876	0.062941	257.492	-0.315794	0.32413	-136.074	0.510634	-0.155932	-112.044	-0.194841	-0.168179	-317.05	-0.0899876	-0.0629403	151.018	0.955539	-0.0367648	0.343909	0	0	0	0.899183	0.058498	0.0342393	0	0.0428675	-1.84882e-63	0.96	-0.06442
-0.018901	0.301863	-2.31049	0.129817	0.124817	-1.27333	-0.313637	-1.13953	-14.7361	1.11994	0.387025	-26.4627	-0.659355	-1.68423	-0.474949	-0.131593	-0.0785843	-0.975486	-0.000403551	0.0139021	47.6376	0.090488	0.0500366	263.995	-0.312868	0.292593	-140.063	0.509339	-0.129467	-115.881	-0.196472	-0.163119	-326.574	-0.0904879	-0.0500359	155.237	0.955862	-0.0367113	0.343922	0	0	0	0.902916	0.058498	0.0335592	0	0.0198694	-1.59641e-63	0.96	-0.06442
-0.015834	0.306699	-2.10309	0.130888	0.107056	-0.782305	-0.325222	-1.15843	-12.507	1.12376	0.382841	-23.391	-0.675942	-1.65876	-0.276286	-0.132267	-0.067389	-0.876686	-0.00029999	0.0103561	44.837	0.0908601	0.037206	250.788	-0.310242	0.262618	-133.558	0.508303	-0.103652	-110.969	-0.198061	-0.158937	-311.979	-0.0908601	-0.0372112	148.005	0.956163	-0.0366172	0.343933	0	0	0	0.906686	0.058498	0.0326307	0	-0.00200859	-1.36145e-63	0.96	-0.06442
-0.0127535	0.308047	-1.85426	0.131743	0.0854731	-0.234853	-0.336616	-1.13946	-10.2495	1.12661	0.284517	-20.1653	-0.691499	-1.55566	-0.115726	-0.132794	-0.0527054	-0.767223	-0.000222808	0.00771822	41.2642	0.0911045	0.0244446	233.117	-0.307901	0.234088	-124.724	0.507517	-0.0785172	-103.981	-0.199617	-0.155561	-291.72	-0.0911045	-0.0244401	138.141	0.956443	-0.0364823	0.343943	0	0	0	0.910493	0.058498	0.0314622	0	-0.0225893	-1.14486e-63	0.96	-0.06442
-0.00969718	0.305636	-1.68419	0.132349	0.0606537	0.0126174	-0.34751	-1.08941	-8.74106	1.1277	0.109017	-18.3855	-0.705354	-1.38555	0.00535892	-0.133143	-0.0348702	-0.715979	-0.000165566	0.00572419	39.9455	0.0912216	0.0117108	227.834	-0.305832	0.206912	-122.558	0.506978	-0.053972	-102.437	-0.201146	-0.152935	-286.406	-0.0912216	-0.0117131	135.38	0.956703	-0.0363065	0.343951	0	0	0	0.914335	0.058498	0.030077	0	-0.041715	-9.47397e-64	0.96	-0.06442
-0.00670387	0.299331	-1.60396	0.132683	0.0333905	-0.108681	-0.357669	-1.01582	-7.91706	1.12645	-0.124681	-18.1541	-0.716959	-1.16044	0.115524	-0.133287	-0.0144094	-0.731726	-0.000122939	0.00426262	41.1165	0.0912116	-0.000997633	236.575	-0.304022	0.181025	-127.886	0.506677	-0.0300765	-107.057	-0.202656	-0.150947	-297.967	-0.0912116	0.000996888	140.665	0.956944	-0.0360896	0.343958	0	0	0	0.918209	0.058498	0.0285111	0	-0.0592497	-7.69583e-64	0.96	-0.06442
-0.00381259	0.289127	-1.53721	0.132729	0.00456125	-0.35612	-0.366933	-0.926432	-7.22003	1.12248	-0.396967	-18.3209	-0.72589	-0.893134	0.222934	-0.133206	0.00803769	-0.766278	-9.13052e-05	0.00316342	42.5851	0.0910746	-0.0137053	247.025	-0.302458	0.156334	-134.098	0.50661	-0.00672936	-112.362	-0.204152	-0.149591	-311.4	-0.0910745	0.0137076	146.848	0.957168	-0.0358314	0.343964	0	0	0	0.922105	0.058498	0.0268096	0	-0.0750829	-6.11726e-64	0.96	-0.06442
-0.00106075	0.275184	-1.41316	0.13248	-0.0249118	-0.492175	-0.37522	-0.828746	-6.2587	1.1156	-0.688732	-17.8805	-0.731855	-0.596517	0.311829	-0.132889	0.0317857	-0.774284	-6.78747e-05	0.00234305	42.3892	0.0908102	-0.0264391	247.995	-0.30113	0.132772	-135.226	0.50677	0.0160515	-113.354	-0.20564	-0.148819	-313.01	-0.0908102	0.0264362	147.433	0.957377	-0.0355313	0.343969	0	0	0	0.926012	0.058498	0.0250242	0	-0.089132	-4.73884e-64	0.96	-0.06442
0.00151767	0.257842	-1.24698	0.131938	-0.0541598	-0.521591	-0.382519	-0.729823	-5.15339	1.10578	-0.982022	-16.9261	-0.734686	-0.283051	0.37011	-0.132327	0.0561222	-0.757583	-5.04254e-05	0.00174493	40.7042	0.0904181	-0.0392057	240.268	-0.300028	0.110263	-131.628	0.507153	0.0382841	-110.329	-0.207125	-0.148529	-303.707	-0.0904182	0.0392035	142.886	0.95757	-0.0351891	0.343974	0	0	0	0.929912	0.058498	0.0232103	0	-0.101346	-3.55852e-64	0.96	-0.06442
0.00389311	0.237544	-1.10655	0.131114	-0.0823811	-0.647441	-0.388881	-0.636193	-4.2166	1.09317	-1.26016	-16.2672	-0.734334	0.0352085	0.416933	-0.131524	0.0803754	-0.753904	-3.74362e-05	0.00129893	39.2221	0.0898978	-0.0520296	233.447	-0.29914	0.0887573	-128.443	0.507752	0.0599325	-107.6	-0.208612	-0.148693	-295.282	-0.0898979	0.0520289	138.764	0.95775	-0.0348042	0.343978	0	0	0	0.933784	0.058498	0.021424	0	-0.111708	-2.5715e-64	0.96	-0.06442
0.00604174	0.214863	-1.04284	0.130025	-0.108926	-0.993701	-0.394418	-0.5537	-3.5995	1.07809	-1.50838	-16.4441	-0.730862	0.347155	0.478824	-0.130484	0.103933	-0.790602	-2.78177e-05	0.000961845	39.1641	0.0892486	-0.0649266	234.6	-0.298458	0.0682026	-129.455	0.508563	0.0810504	-108.353	-0.210105	-0.14926	-296.502	-0.0892486	0.0649273	139.231	0.957916	-0.0343762	0.343981	0	0	0	0.937601	0.058498	0.0197194	0	-0.120238	-1.76997e-64	0.96	-0.06442
0.0079459	0.190416	4.04238	0.128692	-0.133269	-3.4485	-0.399292	-0.487408	11.6107	1.06096	-1.7134	-16.4574	-0.724441	0.642139	2.48163	-0.129221	0.126275	-1.25356	-2.05859e-05	0.000723181	-5.20592	0.0884694	-0.0779219	326.598	-0.297972	0.0485808	-137.194	0.509579	0.101608	-62.6062	-0.211606	-0.15018	-264.249	-0.0884694	0.0779234	192.917	0.95807	-0.0339044	0.343984	0	0	0	0.941331	0.058498	0.0181455	0	-0.126997	-1.14302e-64	0.96	-0.06442
0.00959481	0.164891	0.280229	0.127142	-0.155053	-7.39027	-0.403704	-0.441238	1.04861	1.04231	-1.8646	-25.0931	-0.715336	0.910515	1.29246	-0.127751	0.146998	-1.50862	-1.53319e-05	0.000525399	4.97043	0.087559	-0.0910379	368.189	-0.297674	0.0298262	-17.285	0.510795	0.121576	115.239	-0.21312	-0.151397	-41.1252	-0.087559	0.0910357	213.276	0.958213	-0.0333882	0.343986	0	0	0	0.944936	0.058498	0.0167434	0	-0.132089	-6.76456e-65	0.96	-0.06442
0.010985	0.139023	-0.613895	0.1254	-0.174181	-5.03596	-0.407881	-0.41773	-0.339397	1.02277	-1.95434	-15.1746	-0.703895	1.14404	0.116538	-0.126093	0.165871	-0.83249	-1.13923e-05	0.000393962	-10.3106	0.0865162	-0.10428	185.358	-0.297555	0.011903	90.3764	0.512204	0.140989	213.451	-0.214649	-0.152881	191.62	-0.0865162	0.104281	51.4493	0.958346	-0.0328269	0.343988	0	0	0	0.94837	0.058498	0.0155436	0	-0.135666	-3.52592e-65	0.96	-0.06442
0.0121196	0.113453	2.56977	0.123494	-0.190637	-12.532	-0.412056	-0.417474	11.2124	1.00299	-1.97781	-19.6789	-0.690544	1.33512	1.71471	-0.124265	0.182745	-1.38805	-8.44851e-06	0.000294378	-60.0719	0.0853394	-0.117682	245.645	-0.297607	-0.00519454	157.185	0.513802	0.15974	381.143	-0.216195	-0.154553	367.63	-0.0853394	0.117679	-117.995	0.958468	-0.0322196	0.34399	0	0	0	0.951582	0.058498	0.0145627	0	-0.137927	-1.50125e-65	0.96	-0.06442
0.013008	0.0888447	-0.364506	0.121448	-0.204605	-15.5213	-0.416442	-0.438625	4.41537	0.983644	-1.93446	-24.1624	-0.675767	1.47766	1.00701	-0.122289	0.197636	-1.45231	-6.24121e-06	0.00022073	-39.9734	0.0840268	-0.131261	225.918	-0.297822	-0.0214905	177.144	0.515581	0.177902	406.91	-0.217759	-0.156412	388.014	-0.0840268	0.131258	-224.957	0.958582	-0.0315655	0.343992	0	0	0	0.954512	0.058498	0.013801	0	-0.139125	-4.39466e-66	0.96	-0.06442
0.013666	0.065794	0.14379	0.119283	-0.216406	-13.2415	-0.421204	-0.476196	4.69499	0.965356	-1.82878	-17.773	-0.660096	1.56717	0.732672	-0.120182	0.210691	-1.12273	-4.6477e-06	0.000159351	-36.3334	0.0825765	-0.14503	151.588	-0.298192	-0.0370026	126.893	0.517535	0.19539	297.051	-0.219343	-0.158384	284.285	-0.0825765	0.145033	-219.901	0.958687	-0.0308637	0.343993	0	0	0	0.957094	0.058498	0.0132394	0	-0.139569	-4.97657e-67	0.96	-0.06442
0.0141144	0.0448454	-0.344847	0.117018	-0.226499	-7.92918	-0.42642	-0.52155	0.704023	0.948644	-1.67115	-14.6162	-0.644085	1.60109	0.115538	-0.11796	0.222204	-0.798219	-3.43151e-06	0.000121619	-24.5152	0.0809862	-0.159021	103.974	-0.298709	-0.0517428	90.6947	0.519657	0.212175	208.714	-0.220947	-0.160432	198.481	-0.0809863	0.15902	-153.379	0.958783	-0.0301131	0.343994	0	0	0	0.959096	0.058498	0.0128365	0	-0.139626	-3.45447e-77	0.96	-0.06442
0.014379	0.0264634	-0.890272	0.114664	-0.235417	-7.30204	-0.431997	-0.557742	-2.79096	0.933855	-1.47892	-16.2772	-0.628332	1.57524	-0.185103	-0.115635	0.232529	-0.795455	-2.56572e-06	8.65798e-05	-24.1733	0.0792538	-0.173247	101.589	-0.299367	-0.0657171	93.9169	0.521939	0.228226	209.618	-0.222572	-0.162515	197.247	-0.0792538	0.173251	-151.862	0.958872	-0.0293128	0.343995	0	0	0	0.959096	0.058498	0.0125256	0	-0.139626	-3.45447e-77	0.96	-0.06442
0.01449	0.0110956	-2.78444	0.112231	-0.243288	-7.38833	-0.437243	-0.524548	-16.0747	0.921041	-1.28147	-26.876	-0.613789	1.45437	-1.17617	-0.113218	0.241665	-0.989454	-1.97573e-06	5.89981e-05	-31.666	0.0773764	-0.187739	129.699	-0.300156	-0.0789374	141.353	0.524374	0.243521	292.665	-0.224218	-0.164577	268.981	-0.0773764	0.187737	-205.318	0.958872	-0.0293128	0.343995	0	0	0	0.959096	0.058498	0.0125256	0	-0.139626	-3.45447e-77	0.96	-0.06442
0.0144981	0.000813883	-2.90508	0.109868	-0.236325	-9.1419	-0.441215	-0.397268	-14.1308	0.910208	-1.08327	-29.0179	-0.601627	1.21613	-0.90327	-0.110862	0.235608	-1.14827	-1.44811e-06	5.27619e-05	-36.6409	0.0754836	-0.189281	147.716	-0.301	-0.0844002	166.044	0.526797	0.242317	349.234	-0.225797	-0.15792	321.624	-0.0754836	0.189286	-246.161	0.958872	-0.0293128	0.343995	0	0	0	0.959096	0.058498	0.0125256	0	-0.139626	-3.45447e-77	0.96	-0.06442
0.0144736	-0.00245702	-13.6237	0.107884	-0.198441	-151.338	-0.444193	-0.297794	472.488	0.901621	-0.858706	412.855	-0.592039	0.958788	209.603	-0.108881	0.198109	-75.745	-1.07013e-06	3.77984e-05	-34.535	0.0738722	-0.161135	247.338	-0.301733	-0.0732869	-250.902	0.52885	0.205272	43.1777	-0.227117	-0.131984	199.975	-0.0738722	0.161137	-202.548	0.959001	-0.0287228	0.343996	0	0	0	0.959131	0.058498	0.0122739	0	-0.136802	-3.45447e-77	0.96	-0.06442
0.0144142	-0.00593951	-28.6673	0.106216	-0.166795	-97.9244	-0.446317	-0.21235	490.609	0.894821	-0.679988	441.227	-0.584447	0.759274	219.052	-0.107212	0.166923	-75.292	-7.55944e-07	3.14186e-05	-4.80846	0.0725	-0.137226	124.922	-0.302353	-0.0619978	-330.473	0.530586	0.173593	-121.563	-0.228233	-0.111598	48.5445	-0.0724999	0.137225	-89.6637	0.959129	-0.0281328	0.343998	0	0	0	0.961359	0.058498	0.00123831	0	-0.133804	-3.45447e-77	0.96	-0.06442
0.0142424	-0.0171764	28.9973	0.10442	-0.17954	-192.92	-0.440795	0.552151	163.914	0.876002	-1.88193	472.08	-0.571633	1.28137	298.268	-0.105403	0.18086	-187.631	-5.16453e-07	2.39492e-05	15.425	0.0711292	-0.137077	-65.1916	-0.302942	-0.0589132	22.1003	0.53229	0.170434	-0.495305	-0.229348	-0.111507	7.04144	-0.0711292	0.137076	-7.38452	0.959256	-0.0275425	0.343998	0	0	0	0.961398	0.058498	0.000942817	0	-0.130492	-3.45447e-77	0.96	-0.06442
0.0139272	-0.0315222	73.9806	0.102206	-0.221401	-443.237	-0.419566	2.12294	333.575	0.829034	-4.69679	849.28	-0.545565	2.60682	588.803	-0.103162	0.224098	-377.323	-4.02256e-07	1.14196e-05	2.3414	0.0696857	-0.144347	-33.1428	-0.303528	-0.0585645	26.5965	0.53405	0.175947	-13.6513	-0.230522	-0.117399	1.68312	-0.0696857	0.144344	2.62112	0.959381	-0.026952	0.343999	0	0	0	0.961441	0.058498	0.000610046	0	-0.126763	-3.45447e-77	0.96	-0.06442
0.0135276	-0.0399617	61.7768	0.0999062	-0.230015	-344.302	-0.396262	2.33038	222.294	0.77958	-4.94533	596.363	-0.518359	2.72063	437.794	-0.100826	0.233624	-285.432	-3.08311e-07	9.39452e-06	2.77821	0.0681581	-0.152767	-17.3475	-0.304116	-0.0588357	30.9544	0.535876	0.182664	-4.56134	-0.23176	-0.123818	2.3246	-0.0681581	0.15277	2.13696	0.959503	-0.0263614	0.344	0	0	0	0.961488	0.058498	0.000233789	0	-0.12255	-3.45447e-77	0.96	-0.06442
0.0130701	-0.0457433	7.89232	0.0976321	-0.227407	-42.8395	-0.37525	2.10125	16.2079	0.73561	-4.39702	67.8291	-0.493686	2.46722	59.092	-0.0985091	0.231679	-41.0448	-2.62419e-07	4.58927e-06	0.888611	0.0665553	-0.160272	-3.91458	-0.304707	-0.0590682	10.5167	0.537757	0.1881	2.64978	-0.23305	-0.129032	0.931632	-0.0665553	0.160272	0.242474	0.959622	-0.0257707	0.344	0	0	0	0.961539	0.058498	-0.000189445	0	-0.117813	-3.45447e-77	0.96	-0.06442
0.0125672	-0.0502922	-0.227583	0.0954127	-0.221947	0.644147	-0.357406	1.78441	-1.73628	0.698483	-3.71276	-6.60305	-0.472076	2.161	-0.739169	-0.0962417	0.226744	-0.236709	-1.57914e-07	1.04505e-05	0.0167316	0.0648916	-0.166371	2.33732	-0.305298	-0.059092	-0.714335	0.539674	0.191712	-0.146198	-0.234377	-0.132619	-0.0587446	-0.0648917	0.166368	0.0332883	0.959738	-0.0251799	0.344001	0	0	0	0.962163	0.058498	0	0	0	-3.45447e-77	0.96	-0.06442
0.0115477	-0.101947	3.52327	0.093256	-0.215665	2.50346	-0.345005	1.24003	26.768	0.669016	-2.94666	1.03294	-0.446451	2.56255	-5.42013	-0.094006	0.223563	-0.0934578	-1.57187e-07	7.26089e-08	-2.37609	0.0631804	-0.171123	2.09383	-0.305887	-0.0588953	-21.9294	0.541611	0.19362	-10.7672	-0.235724	-0.13473	-2.09089	-0.0631804	0.171123	0.0262443	0.95985	-0.0245893	0.344001	0	0	0	0.962163	0.058498	0	0	0	-3.45447e-77	0.96	-0.06442
0.00947833	-0.206941	0.29186	0.0911712	-0.208483	0.614225	-0.340854	0.41517	3.28388	0.648561	-2.04546	-4.21892	-0.408887	3.75639	-1.0711	-0.0917832	0.222285	-0.185962	-1.10842e-07	4.63458e-06	-0.353009	0.0614328	-0.174756	2.07912	-0.306473	-0.0585973	-4.04348	0.543552	0.194126	-1.83578	-0.237079	-0.135532	-0.376391	-0.0614329	0.174754	0.0316154	0.959958	-0.023999	0.344001	0	0	0	0.962163	0.058498	0	0	0	-3.45447e-77	0.96	-0.06442
0.00740695	-0.207138	-0.700447	0.0891444	-0.202681	0.0254515	-0.339813	0.104094	-4.36365	0.634055	-1.45066	-5.13377	-0.37356	3.53266	0.365169	-0.0896216	0.216155	-0.170473	-1.53431e-07	-4.25898e-06	0.292721	0.059658	-0.177488	1.68973	-0.307055	-0.0582039	2.03638	0.545487	0.19353	1.17074	-0.238432	-0.13532	0.205779	-0.059658	0.17749	0.0275333	0.960062	-0.0234092	0.344001	0	0	0	0.962163	0.058498	0	0	0	-3.45447e-77	0.96	-0.06442
0.0056508	-0.175616	-0.875898	0.0871608	-0.198357	-0.137437	-0.339854	-0.00414252	-5.99118	0.623659	-1.0396	-4.58377	-0.344414	2.91462	0.728006	-0.0875248	0.209679	-0.131608	-9.18842e-08	6.15473e-06	0.430238	0.0578628	-0.17952	1.28778	-0.307633	-0.0577956	3.57804	0.547408	0.192034	1.90668	-0.239775	-0.134245	0.352891	-0.0578628	0.17952	0.0222557	0.96016	-0.0228202	0.344001	0	0	0	0.962163	0.058498	0	0	0	-3.45447e-77	0.96	-0.06442
0.0042578	-0.139299	2.31579	0.0852097	-0.195114	40.3369	-0.340199	-0.0345349	-6.64697	0.616185	-0.747365	-15.362	-0.321693	2.27212	1.20354	-0.0854841	0.204071	0.218395	-1.79169e-07	-8.72845e-06	-0.208922	0.0560526	-0.181017	49.72	-0.308207	-0.0574142	-128.16	0.549307	0.189924	-102.782	-0.2411	-0.132501	-338.981	-0.0560526	0.181018	-237.322	0.960254	-0.0222322	0.344001	0	0	0	0.962163	0.058498	0	0	0	-3.45447e-77	0.96	-0.06442
0.00318716	-0.107065	-50.3027	0.083283	-0.192668	110.103	-0.340567	-0.036782	83.5764	0.610823	-0.536186	188.273	-0.304485	1.72077	212.228	-0.0834887	0.199544	-111.167	-0.00170084	-0.170066	103.889	0.0542317	-0.182088	238.577	-0.308777	-0.0570774	-532.278	0.55118	0.18732	-435.485	-0.242402	-0.130229	-1214.25	-0.0542318	0.182085	-814.497	0.960254	-0.0216456	0.344001	0	0	0	0.962163	0.058498	0	0	0	-3.45447e-77	0.96	-0.06442
0.00237725	-0.0809906	-3.21616	0.0813753	-0.190773	-10.4924	-0.340888	-0.032115	21.1088	0.607	-0.382334	-15.6357	-0.291649	1.28366	4.01024	-0.0815289	0.195983	-2.10943	-0.00118296	0.0517889	98.3517	0.0524036	-0.182814	302.66	-0.309365	-0.0587374	-379.254	0.553023	0.184256	-300.483	-0.243658	-0.125535	-807.511	-0.0524036	0.182814	-529.879	0.960254	-0.0210606	0.344001	0	0	0	0.962163	0.058498	0	0	0	-3.45447e-77	0.96	-0.06442
0.00176973	-0.0607522	-1.55001	0.0794825	-0.189279	-8.06661	-0.341187	-0.0298828	-4.19767	0.604298	-0.270176	-4.37119	-0.282124	0.952443	0.294913	-0.0795969	0.193194	-0.394769	-0.000420877	0.0762078	11.6376	0.0505709	-0.183268	36.4169	-0.310011	-0.0646532	-19.5596	0.554831	0.180888	-16.3734	-0.24482	-0.116226	-58.5434	-0.050571	0.183265	-38.3991	0.960254	-0.0204777	0.344001	0	0	0	0.962163	0.058498	0	0	0	-3.45447e-77	0.96	-0.06442
0.00131604	-0.0453684	-0.278021	0.077602	-0.188047	-0.171843	-0.341472	-0.0285	-1.89391	0.602416	-0.188226	-1.11458	-0.275084	0.704026	0.290834	-0.0776872	0.190974	-0.0332907	-0.000126245	0.0294632	0.417767	0.048736	-0.183487	0.335543	-0.310717	-0.0705928	1.75271	0.556604	0.177252	0.910883	-0.245886	-0.106667	0.166565	-0.0487361	0.183488	0.00456272	0.960254	-0.0198972	0.344001	0	0	0	0.962163	0.058498	0	0	0	-3.45447e-77	0.96	-0.06442
0.000978161	-0.0337883	-0.187843	0.0757321	-0.186989	-0.034224	-0.341745	-0.0272959	-1.34613	0.601132	-0.128418	-0.794275	-0.269896	0.518763	0.225813	-0.0757954	0.189173	-0.0226664	-1.77684e-05	0.0108477	0.208827	0.0469009	-0.18351	0.122436	-0.31147	-0.0752747	1.27102	0.558338	0.173396	0.663155	-0.246868	-0.0981316	0.123833	-0.046901	0.183508	0.00323305	0.960254	-0.0193196	0.344001	0	0	0	0.962163	0.058498	0	0	0	-3.45447e-77	0.96	-0.06442
0.000726784	-0.0251377	-0.129467	0.0738719	-0.186022	0.0311466	-0.342005	-0.0260234	-0.968419	0.600282	-0.0849664	-0.574076	-0.266086	0.381097	0.173278	-0.073919	0.187647	-0.0157809	1.77004e-05	0.00354688	0.11127	0.0450675	-0.183346	0.00532779	-0.312255	-0.0784904	0.93002	0.560032	0.169432	0.486237	-0.247777	-0.0909477	0.0930247	-0.0450675	0.183351	0.00204975	0.960254	-0.0187451	0.344001	0	0	0	0.962163	0.058498	0	0	0	-3.45447e-77	0.96	-0.06442
0.000539871	-0.0186913	-0.628153	0.0720209	-0.185096	-1.55785	-0.342252	-0.0246644	5.74391	0.599746	-0.0535727	-2.78344	-0.263295	0.279021	0.919814	-0.0720559	0.186308	-0.454037	2.56252e-05	0.00079249	21.6179	0.0432373	-0.183022	63.5001	-0.313059	-0.0803798	-84.4982	0.561686	0.165343	-65.6941	-0.248627	-0.0849515	-175.89	-0.0432373	0.183023	-114.295	0.960254	-0.0181744	0.344001	0	0	0	0.962163	0.058498	0	0	0	-3.45447e-77	0.96	-0.06442
0.000400965	-0.0138907	-3.91211	0.0701793	-0.184165	-16.0353	-0.342484	-0.0231862	11.6877	0.599435	-0.0311136	-17.6987	-0.26126	0.203502	1.91048	-0.0702053	0.185064	-2.13014	2.41489e-05	-0.000147636	88.2083	0.0414119	-0.18254	281.193	-0.313871	-0.0811994	-322.058	0.563297	0.161135	-250.606	-0.249426	-0.0799358	-723.778	-0.0414118	0.182542	-474.657	0.960254	-0.0176077	0.344001	0	0	0	0.962163	0.058498	0	0	0	-3.45447e-77	0.96	-0.06442
0.000297803	-0.0103161	-12.0713	0.0683473	-0.183195	-34.6219	-0.3427	-0.0216007	26.7865	0.599282	-0.0153184	39.8178	-0.259783	0.147763	15.1289	-0.0683667	0.18386	62.2913	2.00368e-05	-0.000411209	90.3545	0.0395927	-0.181911	258.267	-0.314683	-0.0811875	-323.079	0.564866	0.156856	-254.093	-0.250183	-0.0756845	-707.159	-0.0395928	0.181908	-446.882	0.960254	-0.0170457	0.344001	0	0	0	0.962163	0.058498	0	0	0	-3.45447e-77	0.96	-0.06442
0.000221237	-0.0076566	-0.308042	0.0665258	-0.182158	30.3993	-0.3429	-0.0199795	70.4869	0.599238	-0.00440478	98.1359	-0.258715	0.106716	77.9788	-0.0665401	0.182657	55.5566	1.5739e-05	-0.000429778	14.648	0.0377815	-0.181127	13.1547	-0.315488	-0.0805467	-91.5808	0.566391	0.15257	-69.7029	-0.250903	-0.0720203	-143.789	-0.0377815	0.181129	-91.717	0.960254	-0.0164887	0.344001	0	0	0	0.962163	0.058498	0	0	0	-3.45447e-77	0.96	-0.06442
0.000164257	-0.00569803	4.34205	0.0647154	-0.181034	-78.2939	-0.343083	-0.0182986	74.6773	0.599267	0.00286102	196.949	-0.25795	0.07658	140.94	-0.064726	0.181405	158.942	1.20663e-05	-0.000367273	1.61614	0.0359795	-0.180198	4.36708	-0.316282	-0.0794142	0.945704	0.567873	0.148183	-8.33791	-0.251591	-0.0687599	-0.0575039	-0.0359795	0.180196	0.943937	0.960254	-0.0159372	0.344001	0	0	0	0.962163	0.058498	0	0	0	-3.45447e-77	0.96	-0.06442
0.000122028	-0.0042229	29.401	0.0629173	-0.17981	-101.903	-0.343249	-0.0166088	115.123	0.599342	0.00748634	315.112	-0.257404	0.0545502	250.245	-0.0629252	0.180083	243.746	9.0998e-06	-0.000296649	1.5171	0.0341883	-0.179118	-2.63078	-0.317062	-0.077945	11.7323	0.569311	0.143796	-7.49394	-0.252249	-0.0658393	0.821297	-0.0341883	0.179119	1.19153	0.960254	-0.0153918	0.344001	0	0	0	0.962163	0.058498	0	0	0	-3.45447e-77	0.96	-0.06442
9.06541e-05	-0.00313737	32.9617	0.0611326	-0.178472	-96.7178	-0.343398	-0.0148952	146.652	0.599443	0.010103	354.162	-0.257019	0.0385284	316.517	-0.0611385	0.178676	231.529	6.89726e-06	-0.000220253	1.63603	0.0324094	-0.177887	-2.57359	-0.317823	-0.0761747	10.9067	0.570705	0.139362	-7.39752	-0.252881	-0.0631779	0.674968	-0.0324094	0.17789	1.11577	0.960254	-0.0148529	0.344001	0	0	0	0.962163	0.058498	0	0	0	-3.45447e-77	0.96	-0.06442
6.7363e-05	-0.00232911	29.4962	0.0593626	-0.177001	-87.7651	-0.34353	-0.0131845	129.385	0.599555	0.0112593	313.921	-0.256749	0.02698	280.871	-0.0593669	0.177154	205.573	5.1306e-06	-0.000176667	1.48487	0.0306443	-0.176512	-1.55182	-0.318566	-0.0742286	10.0904	0.572054	0.134897	-6.39331	-0.253488	-0.0606745	0.637781	-0.0306443	0.17651	1.00613	0.960254	-0.0143211	0.344001	0	0	0	0.962163	0.058498	0	0	0	-3.45447e-77	0.96	-0.06442
5.00423e-05	-0.00173207	23.4688	0.0576085	-0.175403	-71.302	-0.343645	-0.0115097	102.915	0.599669	0.0113964	251.44	-0.256562	0.0187188	225.346	-0.0576117	0.175516	165.199	3.77197e-06	-0.000135863	1.22324	0.0288946	-0.174977	-1.06223	-0.319287	-0.0721246	8.55094	0.573358	0.130427	-4.92872	-0.254071	-0.0583053	0.556539	-0.0288946	0.174977	0.809944	0.960254	-0.0137969	0.344001	0	0	0	0.962163	0.058498	0	0	0	-3.45447e-77	0.96	-0.06442
3.71615e-05	-0.00128807	22.1141	0.0558719	-0.17366	-67.8533	-0.343743	-0.00983775	96.6249	0.599777	0.0107586	236.64	-0.256433	0.0128955	212.244	-0.0558743	0.173745	155.733	2.76327e-06	-0.000100869	1.15439	0.0271617	-0.173288	-0.815964	-0.319986	-0.0699103	8.20072	0.574617	0.125945	-4.58577	-0.254631	-0.0560462	0.537781	-0.0271617	0.173289	0.764354	0.960254	-0.0132806	0.344001	0	0	0	0.962163	0.058498	0	0	0	-3.45447e-77	0.96	-0.06442
2.75898e-05	-0.000957176	26.1349	0.0541542	-0.171771	-79.8526	-0.343825	-0.00819862	112.918	0.599873	0.00957847	275.59	-0.256344	0.00888705	247.001	-0.054156	0.171833	181.195	2.12075e-06	-6.42518e-05	1.30961	0.0254473	-0.171441	-0.587969	-0.320662	-0.0676364	9.29688	0.575832	0.121486	-5.47463	-0.25517	-0.0538528	0.598818	-0.0254472	0.171442	0.893894	0.960254	-0.012773	0.344001	0	0	0	0.962163	0.058498	0	0	0	-3.45447e-77	0.96	-0.06442
2.05515e-05	-0.000703826	30.4138	0.0524568	-0.169739	-92.7622	-0.343891	-0.00660121	130.229	0.599953	0.00801682	317.102	-0.256282	0.00620484	284.106	-0.0524582	0.16978	208.444	1.54488e-06	-5.75869e-05	1.47709	0.0237529	-0.169441	-0.311112	-0.321315	-0.0653088	10.5104	0.577003	0.117064	-6.40413	-0.255687	-0.0517488	0.668053	-0.0237529	0.169439	1.03222	0.960254	-0.0122744	0.344001	0	0	0	0.962163	0.058498	0	0	0	-3.45447e-77	0.96	-0.06442
1.52707e-05	-0.000528088	30.5616	0.0507814	-0.167543	-93.756	-0.343942	-0.00505149	130.359	0.600015	0.00621676	317.67	-0.256237	0.00449419	284.716	-0.0507824	0.167579	209.059	1.14038e-06	-4.04507e-05	1.47174	0.0220801	-0.167277	-0.0920226	-0.321945	-0.0629306	10.6039	0.578129	0.112623	-6.40259	-0.256184	-0.0496805	0.674997	-0.0220801	0.16728	1.03594	0.960254	-0.0117853	0.344001	0	0	0	0.962163	0.058498	0	0	0	-3.45447e-77	0.96	-0.06442
1.12862e-05	-0.000398443	27.3594	0.0491294	-0.165199	-84.8254	-0.343977	-0.00357032	116.787	0.600058	0.00429153	285.26	-0.256202	0.00348389	255.773	-0.0491301	0.165225	187.992	7.72828e-07	-3.67549e-05	1.31943	0.0204305	-0.16496	-0.0527155	-0.32255	-0.0605553	9.67999	0.579211	0.108218	-5.70024	-0.256661	-0.0476688	0.62114	-0.0204305	0.164959	0.928953	0.960254	-0.0113063	0.344001	0	0	0	0.962163	0.058498	0	0	0	-3.45447e-77	0.96	-0.06442
8.33253e-06	-0.00029537	24.8317	0.0475024	-0.162699	-77.6993	-0.343998	-0.00211596	106.26	0.60008	0.00226498	259.988	-0.256172	0.00298321	233.223	-0.0475029	0.162717	171.602	5.18482e-07	-2.54346e-05	1.196	0.0188057	-0.16248	-0.0896051	-0.323132	-0.0581771	8.92812	0.58025	0.103861	-5.16541	-0.257117	-0.045675	0.576129	-0.0188057	0.162479	0.843301	0.960254	-0.0108378	0.344001	0	0	0	0.962163	0.058498	0	0	0	-3.45447e-77	0.96	-0.06442
6.23221e-06	-0.000210032	25.4529	0.045902	-0.160043	-79.6825	-0.344006	-0.000751019	109.123	0.600082	0.000196695	266.449	-0.256144	0.00286996	238.981	-0.0459023	0.160061	175.998	3.77469e-07	-1.41014e-05	1.19745	0.0172072	-0.159846	-0.169682	-0.32369	-0.055787	8.99798	0.581245	0.09951	-5.37702	-0.257555	-0.0437319	0.574702	-0.0172072	0.159846	0.858	0.960254	-0.0103803	0.344001	0	0	0	0.962163	0.058498	0	0	0	-3.45447e-77	0.96	-0.06442
4.70226e-06	-0.000152995	27.9862	0.0443296	-0.157238	-87.2977	-0.344	0.000560284	119.717	0.600064	-0.00182986	291.301	-0.256114	0.00299215	261.154	-0.0443299	0.157246	192.427	3.05625e-07	-7.18438e-06	1.27282	0.0156367	-0.157052	-0.138666	-0.324224	-0.0534356	9.5714	0.582197	0.0952542	-6.01438	-0.257973	-0.0418186	0.60087	-0.0156367	0.157053	0.934185	0.960254	-0.00993421	0.344001	0	0	0	0.962163	0.058498	0	0	0	-3.45447e-77	0.96	-0.06442
3.46905e-06	-0.000123321	83.3919	0.0427869	-0.154275	-124.946	-0.343982	0.00180304	39.6717	0.600026	-0.00379086	249.733	-0.256081	0.0032872	159.15	-0.0427871	0.154281	275.621	2.85155e-07	-2.04696e-06	-1.32598	0.0140957	-0.154104	-1.53556	-0.324735	-0.0510991	36.5695	0.583108	0.0910342	3.1519	-0.258372	-0.03995	3.19844	-0.0140956	0.154104	1.37353	0.960254	-0.00949999	0.344001	0	0	0	0.962163	0.058498	0	0	0	-3.45447e-77	0.96	-0.06442
2.54495e-06	-9.24108e-05	-15.6984	0.0412753	-0.151159	-26.6517	-0.343953	0.00296235	51.4268	0.599969	-0.00571609	144.194	-0.256044	0.00371039	60.7381	-0.0412754	0.151164	164.4	1.8083e-07	-1.04325e-05	2.84456	0.0125856	-0.151006	16.6091	-0.325223	-0.0487834	-31.812	0.583977	0.0869036	-12.162	-0.258754	-0.0381052	-39.6587	-0.0125856	0.151004	39.6258	0.960254	-0.00907806	0.344001	0	0	0	0.962163	0.058498	0	0	0	-3.45447e-77	0.96	-0.06442
1.91252e-06	-6.32423e-05	8.80512	0.0397963	-0.1479	54.2865	-0.343912	0.0040561	18.2496	0.599894	-0.00752807	-1.82366	-0.256002	0.00418127	-7.10279	-0.0397964	0.147901	11.1327	-4.59674e-08	-2.26798e-05	4.97517	0.0111081	-0.147754	185.015	-0.325688	-0.0464976	-94.0503	0.584805	0.0827909	-0.485778	-0.259117	-0.0363082	-173.959	-0.011108	0.147756	167.125	0.960254	-0.00866882	0.344001	0	0	0	0.962163	0.058498	0	0	0	-3.45447e-77	0.96	-0.06442
1.37147e-06	-5.41052e-05	-0.152778	0.0383514	-0.14449	4.21453	-0.343861	0.00506043	6.07191	0.599802	-0.00920892	-10.9562	-0.255955	0.00468791	-6.43564	-0.0383515	0.144495	-4.5772	-3.40994e-09	4.25574e-06	34.8392	0.00966447	-0.144359	243.551	-0.326131	-0.0442475	-140.354	0.585593	0.0787854	-73.778	-0.259462	-0.034517	-309.832	-0.00966445	0.14436	114.197	0.960254	-0.00827265	0.344001	0	0	0	0.962163	0.058498	0	0	0	-3.45447e-77	0.96	-0.06442
1.03143e-06	-3.40045e-05	-1.8867	0.0369419	-0.140944	-6.67419	-0.343802	0.00597537	-3.2613	0.599694	-0.0108063	-17.2923	-0.255903	0.00521243	-3.71816	-0.036942	0.140944	-2.84891	-2.09512e-09	1.31481e-07	51.8551	0.00825621	-0.140825	198.144	-0.326551	-0.042063	-178.823	0.586341	0.0748694	-133.207	-0.25979	-0.0328064	-416.941	-0.0082562	0.140824	-106.216	0.960254	-0.00788991	0.344001	0	0	0	0.962163	0.058498	0	0	0	-3.45447e-77	0.96	-0.06442
7.80207e-07	-2.5122e-05	-1.24928	0.0355694	-0.137256	-0.318711	-0.343733	0.00682175	6.22447	0.599571	-0.0122309	-8.501	-0.255846	0.00570118	0.874285	-0.0355694	0.137263	-0.950753	3.62325e-08	3.83276e-06	40.5336	0.00688471	-0.13715	121.211	-0.32695	-0.0399113	-159.799	0.587052	0.0710368	-118.285	-0.260101	-0.0311285	-356.639	-0.00688471	0.137149	-214.268	0.960254	-0.00752093	0.344001	0	0	0	0.962163	0.058498	0	0	0	-3.45447e-77	0.96	-0.06442
5.75576e-07	-2.04631e-05	-1.23887	0.0342349	-0.133444	-3.26228	-0.343658	0.00756681	4.79202	0.599436	-0.0135303	-6.73309	-0.255784	0.00616908	0.678425	-0.0342349	0.133445	-0.819514	9.77078e-08	6.14753e-06	32.6055	0.00555127	-0.133344	95.761	-0.327328	-0.0377953	-125.397	0.587724	0.0672579	-92.6755	-0.260396	-0.0294626	-279.954	-0.00555128	0.133343	-181.073	0.960254	-0.00716601	0.344001	0	0	0	0.962163	0.058498	0	0	0	-3.45447e-77	0.96	-0.06442
3.98701e-07	-1.76875e-05	-0.993514	0.0329399	-0.129502	-2.19148	-0.343575	0.00823736	3.94833	0.599289	-0.0146747	-5.86702	-0.255718	0.00661016	0.565921	-0.0329399	0.129502	-0.690479	1.67547e-08	-8.09531e-06	27.419	0.00425715	-0.129413	80.8558	-0.327686	-0.0357538	-107.295	0.58836	0.0636101	-79.158	-0.260674	-0.0278652	-240.417	-0.00425716	0.129413	-155.561	0.960254	-0.00682544	0.344001	0	0	0	0.962163	0.058498	0	0	0	-3.45447e-77	0.96	-0.06442
3.52169e-07	-4.65321e-06	-1.12827	0.0316854	-0.125446	-2.62749	-0.343487	0.00880361	4.49245	0.599132	-0.015676	-6.43955	-0.255648	0.00698268	0.638448	-0.0316855	0.125445	-0.772503	3.0689e-08	1.39343e-06	30.6642	0.00300354	-0.125361	89.7363	-0.328023	-0.0337601	-119.247	0.588961	0.0600696	-87.8832	-0.260937	-0.0262976	-266.509	-0.00300354	0.125361	-172.24	0.960254	-0.00649947	0.344001	0	0	0	0.962163	0.058498	0	0	0	-3.45447e-77	0.96	-0.06442
2.57916e-07	-9.42532e-06	-1.3757	0.0304727	-0.121271	-3.30494	-0.343394	0.00929832	5.65682	0.598967	-0.0165164	-7.52837	-0.255575	0.00731647	0.790932	-0.0304728	0.121273	-0.928408	5.05555e-08	1.98665e-06	36.999	0.00179156	-0.121198	107.129	-0.328342	-0.031817	-143.087	0.589527	0.0566125	-105.392	-0.261185	-0.0247955	-318.28	-0.00179156	0.121198	-205.433	0.960254	-0.00618829	0.344001	0	0	0	0.962163	0.058498	0	0	0	-3.45447e-77	0.96	-0.06442
1.47063e-07	-1.10853e-05	-1.4615	0.0293028	-0.116996	-3.50524	-0.343297	0.00969768	6.06604	0.598795	-0.0172317	-7.91655	-0.255499	0.00758767	0.84467	-0.0293028	0.116998	-0.984885	-4.22943e-08	-9.28498e-06	39.2359	0.000622232	-0.116933	113.018	-0.328641	-0.0299454	-151.56	0.59006	0.0532627	-111.521	-0.261419	-0.0233203	-336.648	-0.000622247	0.116931	-217.144	0.960254	-0.00589211	0.344001	0	0	0	0.962163	0.058498	0	0	0	-3.45447e-77	0.96	-0.06442
1.83012e-07	3.59495e-06	-1.32431	0.0281765	-0.112628	-3.05003	-0.343197	0.0100017	5.53671	0.598617	-0.0177503	-7.28997	-0.255421	0.00780821	0.772464	-0.0281765	0.112628	-0.903107	1.09745e-07	1.52039e-05	35.8909	-0.000503422	-0.112565	103.202	-0.328922	-0.0281245	-139.115	0.59056	0.0500262	-102.226	-0.261638	-0.0219017	-309.15	0.000503425	0.112567	-199.351	0.960254	-0.00561106	0.344001	0	0	0	0.962163	0.058498	0	0	0	-3.45447e-77	0.96	-0.06442
1.26527e-07	-5.64852e-06	-1.1376	0.0270948	-0.108167	-2.402	-0.343095	0.0102192	4.87827	0.598436	-0.0181437	-6.44716	-0.255342	0.00796318	0.681256	-0.0270948	0.108169	-0.792675	-3.28811e-10	-1.10074e-05	31.47	-0.0015846	-0.108118	90.3393	-0.329186	-0.0263631	-122.837	0.591029	0.0468969	-90.1525	-0.261843	-0.0205249	-273.076	0.00158459	0.108117	-176.068	0.960254	-0.00534524	0.344001	0	0	0	0.962163	0.058498	0	0	0	-3.45447e-77	0.96	-0.06442
3.55459e-08	-9.09813e-06	-0.792971	0.0260585	-0.103633	-2.36572	-0.342991	0.0103801	12.2545	0.598252	-0.0184298	-7.07667	-0.255261	0.00805557	1.22944	-0.0260585	0.103633	-1.11831	-3.09821e-08	-3.06533e-06	11.414	-0.00262045	-0.103585	127.756	-0.329433	-0.0246584	-83.7443	0.591468	0.0438571	15.0446	-0.262035	-0.0192076	-179.348	0.00262046	0.103587	-252.475	0.960254	-0.00509474	0.344001	0	0	0	0.962163	0.058498	0	0	0	-3.45447e-77	0.96	-0.06442
6.19883e-08	2.64424e-06	-2.50062	0.0250682	-0.0990316	-8.07671	-0.342887	0.0104338	16.233	0.598067	-0.0185192	27.7512	-0.25518	0.00810027	28.8249	-0.0250681	0.0990331	-21.6338	4.73524e-09	3.57174e-06	11.0811	-0.00361039	-0.0989943	70.8556	-0.329663	-0.0230163	-9.78446	0.591877	0.0409603	81.985	-0.262214	-0.0179261	-37.6003	0.00361037	0.0989904	-191.988	0.960254	-0.00485956	0.344001	0	0	0	0.962163	0.058498	0	0	0	-3.45447e-77	0.96	-0.06442
-3.69833e-08	-9.89716e-06	-2.7653	0.0241244	-0.0943741	-41.5812	-0.342783	0.0104219	53.8115	0.597882	-0.0184953	164.777	-0.255099	0.00808835	136.238	-0.0241244	0.0943737	-99.2475	-1.04256e-07	-1.08991e-05	12.4744	-0.00455377	-0.0943375	-69.1296	-0.329877	-0.0214666	56.7183	0.592259	0.038141	103.333	-0.262381	-0.0166953	83.6478	0.00455374	0.0943376	-86.4466	0.960254	-0.00463969	0.344001	0	0	0	0.962163	0.058498	0	0	0	-3.45447e-77	0.96	-0.06442
1.23869e-10	3.71072e-06	4.83421	0.0232277	-0.0896696	-37.4153	-0.342679	0.0103414	110.567	0.597698	-0.0183344	301.947	-0.255019	0.00801682	283.4	-0.0232277	0.0896703	13.7897	8.56788e-08	1.89934e-05	24.1592	-0.00545015	-0.0896378	-65.6922	-0.330077	-0.0199437	82.0136	0.592613	0.0354826	120.534	-0.262536	-0.0155389	105.689	0.00545015	0.0896405	12.9438	0.960254	-0.00443507	0.344001	0	0	0	0.962163	0.058498	0	0	0	-3.45447e-77	0.96	-0.06442
1.65324e-08	1.64086e-06	18.3207	0.0223784	-0.0849336	-53.9098	-0.342578	0.0101864	104.675	0.597518	-0.0180602	292.705	-0.25494	0.00788569	272.924	-0.0223783	0.0849346	119.06	4.55624e-09	-8.11225e-06	14.1655	-0.00629921	-0.0849069	-46.841	-0.330262	-0.0184864	44.3679	0.592942	0.032872	38.4089	-0.26268	-0.0143915	33.1766	0.00629921	0.0849066	11.8569	0.960254	-0.00424559	0.344001	0	0	0	0.962163	0.058498	0	0	0	-3.45447e-77	0.96	-0.06442
8.1249e-09	-8.40753e-07	26.3469	0.0215766	-0.0801783	-86.2579	-0.342478	0.00995696	102.764	0.597341	-0.0176728	251.995	-0.254863	0.0077188	226.91	-0.0215766	0.0801753	167.248	-7.0679e-09	-1.16241e-06	0.938376	-0.00710075	-0.0801537	2.496	-0.330433	-0.0170946	9.04183	0.593246	0.0304282	-5.08706	-0.262814	-0.0133157	0.579206	0.00710074	0.0801528	0.843269	0.960254	-0.00407109	0.344001	0	0	0	0.962163	0.058498	0	0	0	-3.45447e-77	0.96	-0.06442
2.0051e-08	1.19261e-06	25.9332	0.0208225	-0.0754105	-87.6933	-0.342381	0.00966489	107.565	0.597169	-0.0171483	263.551	-0.254788	0.00748038	237.358	-0.0208225	0.075412	176.486	-8.54849e-09	-1.48059e-07	0.999175	-0.00785466	-0.0753912	1.46735	-0.33059	-0.0157714	9.23308	0.593527	0.0280261	-5.41491	-0.262936	-0.0122666	0.585502	0.00785465	0.0753908	0.846	0.960254	-0.00391134	0.344001	0	0	0	0.962163	0.058498	0	0	0	-3.45447e-77	0.96	-0.06442
2.22612e-08	2.21022e-07	30.0856	0.020116	-0.0706526	-82.9653	-0.342288	0.00932217	136.169	0.597004	-0.0165522	304.56	-0.254716	0.00723898	268.747	-0.020116	0.0706518	195.945	-5.95938e-08	-5.10453e-06	-0.637071	-0.00856102	-0.0706361	-6.3135	-0.330735	-0.0144929	-4.45959	0.593785	0.025785	-10.7698	-0.263049	-0.0112802	3.12567	0.008561	0.0706353	3.90222	0.960254	-0.00376609	0.344001	0	0	0	0.962163	0.058498	0	0	0	-3.45447e-77	0.96	-0.06442
2.85688e-08	6.30758e-07	27.8567	0.0194568	-0.0659166	-93.6304	-0.342199	0.00894964	136.621	0.596845	-0.0158668	311.859	-0.254647	0.00691712	276.89	-0.0194568	0.0659147	189.228	6.27743e-08	1.22368e-05	-0.0196418	-0.00922002	-0.0658992	-0.23617	-0.330868	-0.0132769	3.78622	0.594021	0.0236094	-0.935343	-0.263152	-0.0103414	10.1467	0.00922001	0.0659005	7.10247	0.960254	-0.00363502	0.344001	0	0	0	0.962163	0.058498	0	0	0	-3.45447e-77	0.96	-0.06442
-4.97843e-09	-3.35472e-06	26.1407	0.0188448	-0.0612071	-101.372	-0.342114	0.00850558	127.205	0.596694	-0.0150919	289.578	-0.254581	0.00658631	256.967	-0.0188447	0.0612088	156.21	1.05654e-07	4.28801e-06	-0.214577	-0.009832	-0.0611987	5.44354	-0.330989	-0.0121415	3.34799	0.594236	0.021565	-0.549256	-0.263247	-0.00942945	9.85704	0.00983199	0.0611986	-2.51479	0.960254	-0.00351774	0.344001	0	0	0	0.962163	0.058498	0	0	0	-3.45447e-77	0.96	-0.06442
-6.12241e-08	-5.62457e-06	22.4638	0.0182792	-0.0565577	-107.41	-0.342033	0.00804663	115.031	0.596552	-0.0142634	262.925	-0.254519	0.00621676	234.693	-0.0182791	0.0565581	107.641	-3.42844e-08	-1.39939e-05	-1.38606	-0.0103975	-0.0565484	14.2086	-0.3311	-0.0110239	15.9921	0.594433	0.0196338	26.9081	-0.263333	-0.00860095	32.8229	0.0103975	0.056546	-24.8289	0.960254	-0.00341383	0.344001	0	0	0	0.962163	0.058498	0	0	0	-3.45447e-77	0.96	-0.06442
-3.05584e-09	5.81682e-06	17.4047	0.0177595	-0.0519728	-106.752	-0.341958	0.00753999	107.102	0.596418	-0.0133693	236.934	-0.25446	0.00582337	211.622	-0.0177594	0.0519698	53.0951	-1.26914e-08	2.1593e-06	-4.25756	-0.0109171	-0.0519623	22.6616	-0.331199	-0.00998378	30.6768	0.59461	0.0177443	66.8527	-0.26341	-0.00776947	68.4762	0.0109171	0.0519624	-52.186	0.960254	-0.00332278	0.344001	0	0	0	0.962163	0.058498	0	0	0	-3.45447e-77	0.96	-0.06442
-5.06211e-08	-4.75652e-06	12.2535	0.0172861	-0.0473373	-104.564	-0.341888	0.00698864	94.3573	0.596294	-0.0123799	198.96	-0.254406	0.00540018	177.385	-0.0172861	0.0473373	0.18151	-1.10976e-07	-9.82842e-06	-7.65659	-0.0113904	-0.0473322	34.5493	-0.331289	-0.00896752	41.164	0.59477	0.0159502	99.102	-0.26348	-0.00697672	97.2051	0.0113904	0.0473307	-74.0321	0.960254	-0.00324403	0.344001	0	0	0	0.962163	0.058498	0	0	0	-3.45447e-77	0.96	-0.06442
-5.18077e-08	-1.18665e-07	7.92408	0.0168596	-0.0426499	-101.635	-0.341824	0.0063777	82.1822	0.596181	-0.0113189	163.322	-0.254357	0.00493824	145.151	-0.0168596	0.0426516	-42.1629	-1.48815e-07	-3.78394e-06	-10.7885	-0.0118169	-0.0426473	45.9137	-0.331369	-0.00799298	48.9872	0.594912	0.0141978	124.485	-0.263542	-0.00621676	119.771	0.0118169	0.0426473	-91.0807	0.960254	-0.00317696	0.344001	0	0	0	0.962163	0.058498	0	0	0	-3.45447e-77	0.96	-0.06442
-4.90243e-08	2.78342e-07	7.75579	0.0164759	-0.0383701	-85.1172	-0.341766	0.00584424	60.5734	0.596077	-0.0103593	125.345	-0.254312	0.00452101	93.865	-0.0164758	0.0383707	-68.0472	-8.03661e-08	6.84488e-06	-13.5603	-0.0122006	-0.038368	58.6666	-0.33144	-0.00710189	37.9578	0.595038	0.0126362	138.118	-0.263598	-0.00553429	94.2652	0.0122005	0.0383683	-116.247	0.960254	-0.00312087	0.344001	0	0	0	0.962163	0.058498	0	0	0	-3.45447e-77	0.96	-0.06442
-9.96626e-08	-5.06383e-06	11.6459	0.0161324	-0.0343451	-96.9249	-0.341713	0.00527501	-7.17092	0.595984	-0.00935793	8.5686	-0.254271	0.00408292	-43.9896	-0.0161324	0.0343438	-49.919	-8.33343e-08	-2.96824e-07	-16.648	-0.012544	-0.0343377	83.3467	-0.331503	-0.00629127	-24.6774	0.59515	0.0111759	28.8377	-0.263647	-0.00489056	-41.3037	0.0125439	0.0343392	-106.93	0.960254	-0.00307502	0.344001	0	0	0	0.962163	0.058498	0	0	0	-3.45447e-77	0.96	-0.06442
-8.53529e-08	1.43097e-06	12.9332	0.0158276	-0.0304833	-80.3843	-0.341665	0.00475943	-75.6476	0.5959	-0.00843406	-61.9584	-0.254234	0.00368357	-175.391	-0.0158276	0.0304835	-36.0875	-2.40316e-08	5.93028e-06	-16.4843	-0.0128488	-0.0304799	47.7866	-0.331558	-0.00552237	-74.7637	0.595248	0.00982285	-49.5952	-0.26369	-0.00430942	-166.514	0.0128488	0.030482	-102.191	0.960254	-0.00303855	0.344001	0	0	0	0.962163	0.058498	0	0	0	-3.45447e-77	0.96	-0.06442
-5.21785e-08	3.31745e-06	11.7651	0.0155598	-0.0267825	-65.9266	-0.341623	0.00421107	-97.5675	0.595825	-0.00747442	-76.5887	-0.254202	0.00325441	-209.02	-0.0155597	0.0267836	-15.2875	7.45611e-09	3.14877e-06	-13.6467	-0.0131166	-0.0267804	21.0903	-0.331606	-0.00481606	-75.282	0.595334	0.00857711	-62.7083	-0.263727	-0.00375211	-183.215	0.0131166	0.0267812	-81.4362	0.960254	-0.00301059	0.344001	0	0	0	0.962163	0.058498	0	0	0	-3.45447e-77	0.96	-0.06442
-7.65184e-08	-2.434e-06	7.19465	0.0153272	-0.0232541	-62.9732	-0.341586	0.00367463	-77.906	0.59576	-0.00652671	-59.5241	-0.254173	0.0028491	-159.291	-0.0153272	0.0232509	-0.446901	-1.96071e-08	-2.70632e-06	-10.3203	-0.0133491	-0.0232501	22.5825	-0.331648	-0.00414848	-40.4781	0.595407	0.00737309	-35.5934	-0.263759	-0.00322163	-110.505	0.0133491	0.0232496	-48.4176	0.960254	-0.00299013	0.344001	0	0	0	0.962163	0.058498	0	0	0	-3.45447e-77	0.96	-0.06442
-5.55852e-08	2.09333e-06	4.26912	0.0151281	-0.0199109	-58.7434	-0.341555	0.00317991	-83.9702	0.595703	-0.0056386	-63.5921	-0.254148	0.00245571	-172.714	-0.0151281	0.0199111	20.2762	-9.10982e-08	-7.1491e-06	-9.94438	-0.0135482	-0.0199099	20.9254	-0.331683	-0.00353456	-36.3631	0.59547	0.00630021	-33.0411	-0.263787	-0.00275373	-101.216	0.0135482	0.019909	-25.0921	0.960254	-0.00297615	0.344001	0	0	0	0.962163	0.058498	0	0	0	-3.45447e-77	0.96	-0.06442
-6.52669e-08	-9.68176e-07	2.76517	0.0149603	-0.0167831	-54.5776	-0.341528	0.00269711	-104.35	0.595655	-0.00478625	-79.5676	-0.254128	0.00209212	-221.113	-0.0149603	0.0167852	40.1993	-7.35724e-08	1.75257e-06	-11.0289	-0.013716	-0.0167858	17.8314	-0.331713	-0.00295937	-51.1634	0.595523	0.00525117	-45.4985	-0.26381	-0.0023067	-131.635	0.013716	0.0167849	-11.8089	0.960254	-0.00296749	0.344001	0	0	0	0.962163	0.058498	0	0	0	-3.45447e-77	0.96	-0.06442
1.27386e-08	7.80055e-06	0.276648	0.0148212	-0.0139049	-55.4062	-0.341505	0.00225306	-101.456	0.595615	-0.00398755	-76.781	-0.25411	0.00172853	-213.593	-0.0148212	0.0139045	46.9576	2.70828e-09	7.62807e-06	-9.62246	-0.0138551	-0.0139038	19.2876	-0.331737	-0.00244081	-42.4555	0.595566	0.00434518	-38.8829	-0.263829	-0.00190735	-112.993	0.013855	0.0139038	0.646092	0.960254	-0.00296296	0.344001	0	0	0	0.962163	0.058498	0	0	0	-3.45447e-77	0.96	-0.06442
-6.05483e-08	-7.32869e-06	-1.71436	0.0147083	-0.0112913	-58.2888	-0.341487	0.00181496	-93.3703	0.595583	-0.00323057	-70.0391	-0.254096	0.00141263	-192.928	-0.0147083	0.0112905	44.6136	-1.15914e-07	-1.18622e-05	-7.3864	-0.0139679	-0.0112889	22.4836	-0.331757	-0.00197589	-31.3475	0.595602	0.00351667	-30.0968	-0.263844	-0.00152886	-90.4657	0.0139679	0.0112899	5.81192	0.960254	-0.00296126	0.344001	0	0	0	0.962163	0.058498	0	0	0	-3.45447e-77	0.96	-0.06442
-3.17536e-08	2.87947e-06	-1.7759	0.0146186	-0.00897199	-60.3011	-0.341472	0.00146031	-98.9503	0.595557	-0.00258088	-74.7378	-0.254085	0.00113249	-204.002	-0.0146186	0.00897283	39.0645	-1.76025e-07	-6.01112e-06	-6.12594	-0.0140577	-0.00897171	24.5921	-0.331773	-0.00156462	-39.122	0.595629	0.00278354	-36.2344	-0.263857	-0.00121593	-109.368	0.0140577	0.0089718	-1.19246	0.960254	-0.00296101	0.344001	0	0	0	0.962163	0.058498	0	0	0	-3.45447e-77	0.96	-0.06442
1.01741e-08	4.19277e-06	-1.39487	0.0145489	-0.00697523	-62.9103	-0.341461	0.00113845	-101.335	0.595537	-0.00203252	-76.9992	-0.254076	0.000882149	-206.115	-0.0145488	0.00697542	28.1052	-7.30949e-08	1.0293e-05	-4.1937	-0.0141274	-0.00697384	27.9761	-0.331785	-0.00120997	-45.174	0.595651	0.00216961	-40.8558	-0.263866	-0.000950694	-126.266	0.0141274	0.00697458	-12.5554	0.960254	-0.00296101	0.344001	0	0	0	0.962163	0.058498	0	0	0	-3.45447e-77	0.96	-0.06442
-8.53402e-09	-1.87081e-06	-1.33204	0.0144956	-0.00532232	-66.7722	-0.341452	0.000858307	-93.9598	0.595522	-0.00154376	-71.385	-0.254069	0.000676513	-184.209	-0.0144956	0.00532065	12.8101	-1.04817e-07	-3.17219e-06	-1.12853	-0.0141806	-0.00532391	33.6854	-0.331794	-0.000923872	-41.2299	0.595667	0.00163913	-37.3776	-0.263873	-0.000724196	-122.774	0.0141806	0.00532148	-23.1102	0.960254	-0.00296101	0.344001	0	0	0	0.962163	0.058498	0	0	0	-3.45447e-77	0.96	-0.06442
-1.25447e-08	-4.01072e-07	-0.874803	0.0144555	-0.00401298	-69.5921	-0.341446	0.000652671	-90.6408	0.59551	-0.00115037	-69.1198	-0.254064	0.000506639	-171.96	-0.0144555	0.00401204	-0.505988	-1.81333e-07	-7.65162e-06	1.54833	-0.0142207	-0.0040099	39.2448	-0.331801	-0.000706315	-42.3016	0.59568	0.00123978	-37.8968	-0.263879	-0.000536442	-129.95	0.0142207	0.00401204	-34.2945	0.960254	-0.00296101	0.344001	0	0	0	0.962163	0.058498	0	0	0	-3.45447e-77	0.96	-0.06442
2.86786e-08	4.12233e-06	-1.48532	0.0144255	-0.00300203	-65.9507	-0.341441	0.000497699	-75.3364	0.595501	-0.000858307	-41.23	-0.254061	0.000366569	-138.051	-0.0144255	0.00300473	-6.26827	-4.89603e-08	1.32373e-05	4.78075	-0.0142508	-0.00300156	51.2468	-0.331806	-0.00051856	-31.4377	0.595689	0.000935793	-2.72703	-0.263883	-0.000405312	-112.424	0.0142508	0.00300277	-48.3701	0.960254	-0.00296101	0.344001	0	0	0	0.962163	0.058498	0	0	0	-3.45447e-77	0.96	-0.06442
-1.78807e-08	-4.65593e-06	-7.90494	0.0144031	-0.00224104	-55.6223	-0.341437	0.000363588	-6.86272	0.595495	-0.000649691	32.5323	-0.254058	0.000280142	10.0328	-0.0144031	0.00224086	-13.2572	-1.09497e-07	-6.05371e-06	11.6291	-0.0142732	-0.00224207	80.6828	-0.33181	-0.00038147	33.1308	0.595696	0.000673532	97.3585	-0.263886	-0.000303984	28.8499	0.0142732	0.00224067	-45.2666	0.960254	-0.00296101	0.344001	0	0	0	0.962163	0.058498	0	0	0	-3.45447e-77	0.96	-0.06442
5.6976e-08	7.48567e-06	-6.86467	0.0143864	-0.00167079	-42.8701	-0.341435	0.000268221	44.8225	0.59549	-0.000470877	129.729	-0.254056	0.000220537	129.663	-0.0143864	0.00166837	-3.24676	-3.48163e-08	7.46812e-06	12.264	-0.0142899	-0.00166893	53.8859	-0.331813	-0.000298023	98.1793	0.595701	0.00051856	190.467	-0.263888	-0.000223517	156.415	0.0142898	0.00166772	-41.6587	0.960254	-0.00296101	0.344001	0	0	0	0.962163	0.058498	0	0	0	-3.45447e-77	0.96	-0.06442
4.39713e-08	-1.30047e-06	-5.59991	0.014374	-0.00123782	-37.7059	-0.341433	0.000196695	61.6575	0.595487	-0.000357628	163.441	-0.254054	0.000157952	158.805	-0.014374	0.00124089	9.63451	4.06426e-08	7.54588e-06	9.28424	-0.0143023	-0.00123885	39.5722	-0.331815	-0.000211596	107.903	0.595705	0.00038743	207.836	-0.26389	-0.000175834	182.794	0.0143023	0.00124127	-34.3289	0.960254	-0.00296101	0.344001	0	0	0	0.962163	0.058498	0	0	0	-3.45447e-77	0.96	-0.06442
4.65686e-08	2.59733e-07	-2.24862	0.0143648	-0.000921451	-42.1861	-0.341431	0.000143051	39.6693	0.595484	-0.0002563	113.916	-0.254053	0.000113249	112.296	-0.0143647	0.000922289	13.5433	-3.25623e-08	-7.32048e-06	6.85842	-0.0143115	-0.000923313	45.9936	-0.331817	-0.000166893	78.0793	0.595708	0.000292063	145.047	-0.263891	-0.00012219	126.251	0.0143115	0.000921264	-15.0161	0.960254	-0.00296101	0.344001	0	0	0	0.962163	0.058498	0	0	0	-3.45447e-77	0.96	-0.06442
3.43216e-08	-1.2247e-06	-0.540045	0.0143579	-0.000684522	-44.0422	-0.34143	0.00012219	39.8131	0.595482	-0.000214577	117.089	-0.254052	9.23872e-05	115.449	-0.0143579	0.000684615	22.7648	-1.80261e-07	-1.47698e-05	6.7029	-0.0143183	-0.000685547	48.3528	-0.331818	-0.00012219	76.2812	0.59571	0.000208616	138.457	-0.263892	-8.04663e-05	120.025	0.0143183	0.000684056	-4.42901	0.960254	-0.00296101	0.344001	0	0	0	0.962163	0.058498	0	0	0	-3.45447e-77	0.96	-0.06442
8.12269e-08	4.69053e-06	-0.29544	0.0143528	-0.0005126	-44.2124	-0.341429	8.9407e-05	56.5303	0.59548	-0.000160933	157.694	-0.254051	6.55651e-05	153.492	-0.0143528	0.00050934	33.8928	-1.79174e-07	1.08692e-07	7.94782	-0.0143234	-0.000510085	47.9132	-0.331819	-8.34465e-05	93.8392	0.595711	0.000137091	172.481	-0.263892	-6.25849e-05	150.557	0.0143234	0.000509247	-2.00874	0.960254	-0.00296101	0.344001	0	0	0	0.962163	0.058498	0	0	0	-3.45447e-77	0.96	-0.06442
-6.78345e-09	-8.80104e-06	1.17877	0.014349	-0.000375789	-47.5323	-0.341428	5.96046e-05	53.2782	0.595479	-0.000101328	151.135	-0.254051	5.66244e-05	147.329	-0.014349	0.000376627	35.8144	-1.63568e-07	1.56053e-06	7.18593	-0.0143272	-0.000377651	50.3122	-0.33182	-6.55651e-05	88.1615	0.595713	0.000113249	159.735	-0.263893	-5.96046e-05	139.058	0.0143272	0.000378489	3.12852	0.960254	-0.00296101	0.344001	0	0	0	0.962163	0.058498	0	0	0	-3.45447e-77	0.96	-0.06442
8.57391e-09	1.53574e-06	2.72245	0.0143462	-0.000280235	-51.9877	-0.341428	5.06639e-05	44.5305	0.595478	-8.9407e-05	131.189	-0.25405	2.98023e-05	128.641	-0.0143462	0.000281632	32.391	-1.33546e-07	3.00227e-06	5.75037	-0.01433	-0.000281073	53.4739	-0.33182	-5.06639e-05	77.1678	0.595713	9.53674e-05	136.779	-0.263893	-3.8743e-05	118.362	0.01433	0.000280607	5.90171	0.960254	-0.00296101	0.344001	0	0	0	0.962163	0.058498	0	0	0	-3.45447e-77	0.96	-0.06442
2.30133e-08	1.44394e-06	2.88271	0.0143441	-0.000210106	-54.521	-0.341428	3.27826e-05	49.7383	0.595478	-5.96046e-05	142.639	-0.25405	2.38419e-05	139.287	-0.0143441	0.000207964	29.6068	-1.33781e-07	-2.35588e-08	5.35413	-0.0143321	-0.000208896	54.2892	-0.33182	-3.27826e-05	83.5018	0.595714	5.96046e-05	150.344	-0.263894	-2.68221e-05	130.654	0.0143321	0.000209082	0.539731	0.960254	-0.00296101	0.344001	0	0	0	0.962163	0.058498	0	0	0	-3.45447e-77	0.96	-0.06442
-3.77689e-08	-6.07822e-06	2.85198	0.0143426	-0.000155158	-56.9214	-0.341427	2.38419e-05	54.1878	0.595477	-4.17233e-05	151.032	-0.25405	8.9407e-06	146.889	-0.0143426	0.000155251	24.4414	-5.98508e-08	7.39304e-06	4.61685	-0.0143337	-0.000153203	55.0712	-0.331821	-2.38419e-05	88.6448	0.595715	5.36442e-05	162.685	-0.263894	-2.68221e-05	142.052	0.0143336	0.000154413	-6.74476	0.960254	-0.00296101	0.344001	0	0	0	0.962163	0.058498	0	0	0	-3.45447e-77	0.96	-0.06442
9.47814e-08	1.3255e-05	3.3947	0.0143414	-0.000113994	-60.3727	-0.341427	2.08616e-05	49.5576	0.595477	-4.17233e-05	137.903	-0.25405	1.19209e-05	134.28	-0.0143414	0.000115298	16.0508	-3.08395e-08	2.90113e-06	2.96565	-0.0143348	-0.000116695	57.2529	-0.331821	-2.08616e-05	83.0291	0.595715	2.98023e-05	153.357	-0.263894	-1.19209e-05	133.981	0.0143348	0.000116043	-11.771	0.960254	-0.00296101	0.344001	0	0	0	0.962163	0.058498	0	0	0	-3.45447e-77	0.96	-0.06442
3.35274e-08	-6.12541e-06	3.68751	0.0143406	-8.36328e-05	-62.8756	-0.341427	1.19209e-05	48.3373	0.595477	-1.78814e-05	132.412	-0.25405	2.68221e-05	128.746	-0.0143406	8.4471e-05	9.12591	-6.14562e-08	-3.06167e-06	1.5797	-0.0143357	-8.40984e-05	58.6842	-0.331821	-2.38419e-05	81.0527	0.595715	2.98023e-05	151.675	-0.263894	-1.19209e-05	132.85	0.0143356	8.46572e-05	-17.386	0.960254	-0.00296101	0.344001	0	0	0	0.962163	0.058498	0	0	0	-3.45447e-77	0.96	-0.06442
-1.26158e-08	-4.61431e-06	3.60449	0.01434	-6.38887e-05	-64.4852	-0.341427	2.98023e-06	52.7552	0.595477	-5.96046e-06	139.453	-0.25405	0	134.748	-0.01434	6.24917e-05	5.17144	-1.06871e-07	-4.54151e-06	0.700856	-0.0143363	-6.29574e-05	59.3464	-0.331821	-1.19209e-05	84.3512	0.595716	2.98023e-05	161.156	-0.263894	-5.96046e-06	141.934	0.0143363	6.43544e-05	-23.1467	0.960254	-0.00296101	0.344001	0	0	0	0.962163	0.058498	0	0	0	-3.45447e-77	0.96	-0.06442
4.58594e-08	5.84752e-06	7.05411	0.0143395	-4.74975e-05	-84.732	-0.341427	1.78814e-05	2.97483	0.595477	-2.38419e-05	78.6857	-0.25405	8.9407e-06	30.3	-0.0143395	4.73112e-05	4.16958	-9.2538e-08	1.43333e-06	-2.96386	-0.0143368	-4.72181e-05	55.7299	-0.331821	-1.19209e-05	40.552	0.595716	2.38419e-05	90.0267	-0.263894	-1.19209e-05	44.5667	0.0143368	4.75906e-05	-28.3472	0.960254	-0.00296101	0.344001	0	0	0	0.962163	0.058498	0	0	0	-3.45447e-77	0.96	-0.06442
2.98897e-08	-1.59697e-06	12.2239	0.0143392	-3.42727e-05	-96.2908	-0.341427	2.98023e-06	-59.3484	0.595476	-1.78814e-05	-13.1863	-0.254049	1.49012e-05	-101.087	-0.0143391	3.42727e-05	-1.16514	-3.66252e-09	8.88754e-06	-7.29763	-0.0143371	-3.54834e-05	63.0862	-0.331821	2.98023e-06	-20.042	0.595716	0	-1.79212	-0.263894	-5.96046e-06	-87.588	0.0143371	3.55765e-05	-33.5808	0.960254	-0.00296101	0.344001	0	0	0	0.962163	0.058498	0	0	0	-3.45447e-77	0.96	-0.06442
[truncated: 5 more columns]
