# Supplementary material for: Kid-size robot humanoid walking with heel-contact and toe-off motion
Source: PeerJ Comput Sci. 2022 Mar 15;7:e797. doi: 10.7717/peerj-cs.797 (PMC9044359; doi:10.7717/peerj-cs.797)
Supplement: Supplemental Information 2 [file peerj-cs-08-797-s002.cpp]

/*
Biped LIPMWalk based LIPM 
LIPMWalk.cpp
*/
#include <cstdlib>
#include <cmath>
#include <iostream>
#include <iomanip>
#include <fstream>
#include <stdio.h>
#include <string.h>

#include "RobotDimensions.h"
#include "walkDataStruct.h"
#include "LIPMWalk.h"

#include "stabilizer.h"

//sva
#include "Conversions.h"

//rbd
#include "FK.h"
#include "FV.h"
#include "IK.h"
#include "CoM.h"

using namespace GaitManager;

#define Swingextent 0.05
#define firstStartTimeCoff 4.0 //default is 2.0

const double LIPMWalk::Rad2Deg = 57.296;

double_t hipOffset[2] = {0};
double_t rawJoint[2] = {0};

LIPMWalk::ParameterOfPosture initPosture;

LIPMWalk::LIPMWalk(uint8_t mode)
{
    runMode = mode;
    cpWalk_lipm = CPWalking5::GetInstance();
    footSeprate = cpWalk_lipm->footSeparate; //foot separate at standing for footprint plan
    jointValue.resize(12);
    measuredJointValue.resize(12);
    lastJointValue.resize(12);
    jointVelocity.resize(12);
    lastMeasuredJointValue.resize(12);
    measuredJointVelocity.resize(12);
    footPrint.resize(100);
    plannedCoM_wF.resize(100);
    armJointValue.resize(6);

    double DSP = 0.10;

    for (int i = 0; i < 1000; i++)
        WayPoint_X0[i] = 0.0; //0.035;
    // WayPoint_X0[5] = 0.0;//0.035;
    for (int i = 0; i < 1000; i++)
        WayPoint_Y0[i] = footSeprate / 2.;
    for (int i = 0; i < 1000; i++)
        WayPoint_Yaw[i] = 0;

    //步态参数第一次初始化
    StepCountTarget = 0;
    T_circle = cpWalk_lipm->stepTime * (1 - DSP);
    T_dsp = cpWalk_lipm->stepTime * DSP;
    DSPRatio = DSP;
    timeStep = cpWalk_lipm->timeStep;   // s
    Step_TC_x = cpWalk_lipm->TimeCon_x; // 4.5
    Step_TC_y = cpWalk_lipm->TimeCon_y; // 1.2

    Swing_H = 0.035;
    torsoROffset = (M_PI / 180) * 0.0;
    initTorsoP = (M_PI / 180) * 0.0;
    squatHeight = 0.344;

    setEndEffector("leftLegLinkSole", "rightLegLinkSole");
}

LIPMWalk::~LIPMWalk()
{
}

void LIPMWalk::setRunMode(uint8_t mode) //TODO: main()
{
    runMode = mode;
    cpWalk_lipm = CPWalking5::GetInstance();
    cpWalk_lipm->setRunMode(runMode);

    timeStep = cpWalk_lipm->timeStep; // s

    Step_TC_x = cpWalk_lipm->TimeCon_x; // 4.5
    Step_TC_y = cpWalk_lipm->TimeCon_y; // 1.2
}

void LIPMWalk::setEndEffector(std::string leftStr, std::string rightStr)
{
    endEffectorOfLeft = talosRobot.talos.bodyIndexByName(leftStr);
    endEffectorOfRight = talosRobot.talos.bodyIndexByName(rightStr);
}

LIPMWalk::ParameterOfPosture LIPMWalk::getPostureInTorso(Eigen::VectorXd jointV)
{
    Eigen::Matrix4d poseLeft, poseRight;
    Eigen::Matrix3d rotation;
    Eigen::Vector3d translation;
    ParameterOfPosture posture;

    talosRobot.talosmbc.q = sVectorToParam(talosRobot.talos, jointV.segment(0, 12) * Util::TO_RADIAN);
    rbd::forwardKinematics(talosRobot.talos, talosRobot.talosmbc);
    // left foot
    poseLeft = sva::conversions::toHomogeneous(talosRobot.talosmbc.bodyPosW[endEffectorOfLeft]);
    rotation = poseLeft.block<3, 3>(0, 0).transpose();
    translation = poseLeft.block<3, 1>(0, 3);
    posture.Lfoot_x = translation[0];
    posture.Lfoot_y = translation[1];
    posture.Lfoot_z = translation[2];
    // right foot
    poseRight = sva::conversions::toHomogeneous(talosRobot.talosmbc.bodyPosW[endEffectorOfRight]);
    rotation = poseRight.block<3, 3>(0, 0).transpose();
    translation = poseRight.block<3, 1>(0, 3);
    posture.Rfoot_x = translation[0];
    posture.Rfoot_y = translation[1];
    posture.Rfoot_z = translation[2];
    // to do !!!
    posture.Torso_R = 0;
    posture.Torso_P = 0;
    posture.Torso_Y = 0;
    posture.Lfoot_R = 0;
    posture.Lfoot_P = 0;
    posture.Lfoot_Y = 0;
    posture.Rfoot_R = 0;
    posture.Rfoot_P = 0;
    posture.Rfoot_Y = 0;

    return posture;
}

Eigen::VectorXd LIPMWalk::postureToJoint(ParameterOfPosture posture)
{
    Eigen::VectorXd jointV;
    jointV.resize(22);

    Vector3d torsoEulor(-posture.Torso_P, -posture.Torso_Y, -posture.Torso_R);
    Matrix3d torsoRotation = Euler_2_rotation(torsoEulor);

    Vector3d leftEulor(posture.Lfoot_P - posture.Torso_P, posture.Lfoot_Y - posture.Torso_Y, posture.Lfoot_R - posture.Torso_R);
    Matrix3d leftRotation = Euler_2_rotation(leftEulor);
    Vector3d leftVector_wF = {(posture.Lfoot_x - posture.Torso_x), (posture.Lfoot_y - posture.Torso_y), (posture.Lfoot_z - posture.Torso_z)};
    leftVector_wF = torsoRotation * leftVector_wF;

    Translation<double, 3> leftTrans(leftVector_wF);
    Transform<double, 3, Affine> leftTransform = leftTrans * leftRotation;

    Vector3d rightEulor(posture.Rfoot_P - posture.Torso_P, posture.Rfoot_Y - posture.Torso_Y, posture.Rfoot_R - posture.Torso_R);
    Matrix3d rightRotation = Euler_2_rotation(rightEulor);
    Vector3d rightVector_wF = {(posture.Rfoot_x - posture.Torso_x), (posture.Rfoot_y - posture.Torso_y), (posture.Rfoot_z - posture.Torso_z)};
    rightVector_wF = torsoRotation * rightVector_wF;

    Translation<double, 3> rightTrans(rightVector_wF);
    Transform<double, 3, Affine> rightTransform = rightTrans * rightRotation;

    Eigen::MatrixXd leftDesirH(4, 4); //homogeneous transform leftfoot in com frame,use to inverse kinematics
    leftDesirH.setIdentity();
    leftDesirH = leftTransform.matrix();
    rbd::InverseKinematics leftFootIk(talosRobot.talos, endEffectorOfLeft);
    sva::PTransformd leftPos;
    leftPos.rotation() = leftDesirH.block<3, 3>(0, 0).transpose();
    leftPos.translation() = leftDesirH.block<3, 1>(0, 3);
    if (leftFootIk.inverseKinematics(talosRobot.talos, talosRobot.talosmbc, leftPos))
    {
        jointV.segment(LLEG_JOINT_START, LLEG_JOINT_NUM) = sParamToVector(talosRobot.talos, talosRobot.talosmbc.q).segment(0, 6) * Util::TO_DEGREE;
    }
    else
    {
        std::cout << "posMatrix:\n"
                  << leftDesirH << "\n";
        ROS_WARN("leftFoot ik failed!!!!!!!!!!!!!\n");
        while (ros::ok())
            ;
    }

    Eigen::MatrixXd rightDesirH(4, 4);
    rightDesirH.setIdentity();
    rightDesirH = rightTransform.matrix();
    rbd::InverseKinematics rightFootIk(talosRobot.talos, endEffectorOfRight);
    sva::PTransformd rightPos;
    rightPos.rotation() = rightDesirH.block<3, 3>(0, 0).transpose();
    rightPos.translation() = rightDesirH.block<3, 1>(0, 3);
    if (rightFootIk.inverseKinematics(talosRobot.talos, talosRobot.talosmbc, rightPos))
    {
        jointV.segment(RLEG_JOINT_START, RLEG_JOINT_NUM) = sParamToVector(talosRobot.talos, talosRobot.talosmbc.q).segment(6, 6) * Util::TO_DEGREE;
    }
    else
    {
        std::cout << "posMatrix:\n"
                  << rightDesirH << "\n";
        ROS_WARN("rightFoot ik failed!!!!!!!!!!!!!\n");
        while (ros::ok())
            ;
    }
    talosRobot.talosmbc.q = sVectorToParam(talosRobot.talos, jointV.segment(0, 12) * Util::TO_RADIAN);

    return jointV;
}

std::vector<Eigen::VectorXd> LIPMWalk::initSquat(Eigen::VectorXd currentJointV) //TODO: main()
{
    talosRobot.talosmbc.zero(talosRobot.talos);
    rbd::forwardKinematics(talosRobot.talos, talosRobot.talosmbc);

    uint16_t numberOfFrame = 100;
    ParameterOfPosture posture, currentPos, targetPos;
    std::vector<Eigen::VectorXd> squatSequence;

    numberOfFrame = squatStep * 0.6;
    currentPos = getPostureInTorso(currentJointV);
    targetPos = currentPos;
    posture = currentPos;

    targetPos.Lfoot_z = -squatHeight;
    targetPos.Rfoot_z = targetPos.Lfoot_z;

    Eigen::Matrix<double, 12, 1> theta;
    theta << 0, 0, -10, 40, -10, 0, 0, 0, -10, 40, -10, 0;
    talosRobot.talosmbc.q = sVectorToParam(talosRobot.talos, theta.segment(0, 12) * Util::TO_RADIAN);

    for (uint16_t i = 1; i <= numberOfFrame; i++)
    {
        posture.Lfoot_z = currentPos.Lfoot_z + (targetPos.Lfoot_z - currentPos.Lfoot_z) / numberOfFrame * i;
        posture.Rfoot_z = currentPos.Rfoot_z + (targetPos.Rfoot_z - currentPos.Rfoot_z) / numberOfFrame * i;
        squatSequence.push_back(postureToJoint(posture).segment(0, 12));
    }

    numberOfFrame = squatStep * 0.2;
    jointValue = squatSequence.back().segment(0, 12);
    currentPos = getPostureInTorso(jointValue);
    targetPos = currentPos;
    posture = currentPos;

    targetPos.Lfoot_x = 0;
    targetPos.Lfoot_y = footSeprate / 2.0;
    targetPos.Rfoot_x = 0;
    targetPos.Rfoot_y = -targetPos.Lfoot_y;
    for (uint16_t i = 1; i <= numberOfFrame; i++)
    {
        posture.Lfoot_x = currentPos.Lfoot_x + (targetPos.Lfoot_x - currentPos.Lfoot_x) / numberOfFrame * i;
        posture.Lfoot_y = currentPos.Lfoot_y + (targetPos.Lfoot_y - currentPos.Lfoot_y) / numberOfFrame * i;
        posture.Rfoot_x = currentPos.Rfoot_x + (targetPos.Rfoot_x - currentPos.Rfoot_x) / numberOfFrame * i;
        posture.Rfoot_y = currentPos.Rfoot_y + (targetPos.Rfoot_y - currentPos.Rfoot_y) / numberOfFrame * i;
        squatSequence.push_back(postureToJoint(posture).segment(0, 12));
    }

    numberOfFrame = squatStep * 0.2;
    jointValue = squatSequence.back().segment(0, 12);
    currentPos = getPostureInTorso(jointValue);
    targetPos = currentPos;
    posture = currentPos;

    targetPos.Torso_P = initTorsoP;
    for (uint16_t i = 1; i <= numberOfFrame; i++)
    {
        posture.Torso_P = currentPos.Torso_P + (targetPos.Torso_P - currentPos.Torso_P) / numberOfFrame * i;
        squatSequence.push_back(postureToJoint(posture).segment(0, 12));
    }

    jointValue = squatSequence.back().segment(0, 12);
    getPostureInTorso(jointValue);

    Eigen::Matrix4d poseLeft, torsoInS;
    poseLeft = sva::conversions::toHomogeneous(talosRobot.talosmbc.bodyPosW[endEffectorOfLeft]);
    torsoInS = poseLeft.inverse();
    torsoHeightWalk = torsoInS(2, 3);

    initPosture = targetPos;
    PosPara_wF = targetPos;

    lastJointValue.segment(0, 12) = jointValue.segment(0, 12);
    lastMeasuredJointValue.segment(0, 12) = jointValue.segment(0, 12);
    jointVelocity = (jointValue - lastJointValue) / timeStep;

    talosRobot.measuredmbc.zero(talosRobot.talos);
    talosRobot.measuredmbc.q = sVectorToParam(talosRobot.talos, jointValue.segment(0, 12) * Util::TO_RADIAN);
    return squatSequence;
}

void LIPMWalk::quitWalk()
{
    cpWalk_lipm->fprintStructVec.clear();
    cpWalk_lipm->plannedCoM_wF_out.clear();
    cpWalk_lipm->footPrintOutPut.clear();

    StepCountTarget = 0;
    StepCount = 0;
    armSwingCount = 0;

    plannedCoM_wF.clear();
    footPrint.clear();

    cpWalk_lipm->prepareStop = false;
    cpWalk_lipm->onWalking = false;
    cpWalk_lipm->lastOnWalking = false;
}

void LIPMWalk::estimateComAndComv1()
{
    //根据测量关节角度正解，得测量值
    Eigen::Matrix4d leftMesureH, rightMesureH;
    rbd::forwardKinematics(talosRobot.talos, talosRobot.measuredmbc);
    rbd::forwardVelocity(talosRobot.talos, talosRobot.measuredmbc);
    leftMesureH = sva::conversions::toHomogeneous(talosRobot.measuredmbc.bodyPosW[endEffectorOfLeft]);
    rightMesureH = sva::conversions::toHomogeneous(talosRobot.measuredmbc.bodyPosW[endEffectorOfRight]);
    measuredComInLeft = leftMesureH.block(0, 0, 3, 3).inverse() * (-leftMesureH.block(0, 3, 3, 1));
    measuredComInRight = rightMesureH.block(0, 0, 3, 3).inverse() * (-rightMesureH.block(0, 3, 3, 1));
    // std::cout<< "leftMesureH:"<<std::endl<< leftMesureH<<std::endl;
    // std::cout<< "rightMesureH:"<<std::endl<< rightMesureH<<std::endl;

    measuredVelocityComInLeft = -talosRobot.measuredmbc.bodyVelW[endEffectorOfLeft].linear();
    measuredVelocityComInRight = -talosRobot.measuredmbc.bodyVelW[endEffectorOfRight].linear();

    if (PhaseChange == DtoR) //|| StepPhase == DoubleSupport  //||
        measStanFootInWorld = measStanFootInWorld + measuredComInLeft.segment(0, 2) - measuredComInRight.segment(0, 2);
    else if (PhaseChange == DtoL)
        measStanFootInWorld = measStanFootInWorld - measuredComInLeft.segment(0, 2) + measuredComInRight.segment(0, 2);

    if (StepCountTarget == 0)
    {
        measuredComInWorld.segment(0, 2) << 0.0, 0.0;
        measuredComVelocityInWorld.segment(0, 2) << 0.0, 0.0;
        lastMeasuredComInWorld.setZero();
    }
    else
    {

        if (StepPhase == LeftStance)
        {
            // measuredComInWorld.segment(0,2)=convertVecInFootToWorld(measuredComInLeft.segment(0,2));
            measuredComInWorld.segment(0, 2) << CurrentPos_wF.Torso_x, CurrentPos_wF.Torso_y;
        }
        else if (StepPhase == RightStance)
        {
            // measuredComInWorld.segment(0,2)=convertVecInFootToWorld(measuredComInRight.segment(0,2));
            measuredComInWorld.segment(0, 2) << CurrentPos_wF.Torso_x, CurrentPos_wF.Torso_y;
        }
        else
        {
            // if(StepCount == 0)// || StepCount == StepCountTarget
            // {

            // }
            if (LastStepPhase == LeftStance)
            {
                //  measuredComInWorld.segment(0,2)=convertVecInFootToWorld(measuredComInLeft.segment(0,2));
                measuredComInWorld.segment(0, 2) << CurrentPos_wF.Torso_x, CurrentPos_wF.Torso_y;
            }
            else if (LastStepPhase == RightStance)
            {

                // measuredComInWorld.segment(0,2)=convertVecInFootToWorld(measuredComInRight.segment(0,2));
                measuredComInWorld.segment(0, 2) << CurrentPos_wF.Torso_x, CurrentPos_wF.Torso_y;
            }
        }
    }

    // measuredComInWorld.segment(0,2) << CurrentPos_wF.Torso_x,CurrentPos_wF.Torso_y;

    if (lastMeasuredComInWorld.x() == 0.)
        lastMeasuredComInWorld = measuredComInWorld;
    measuredComVelocityInWorld = (measuredComInWorld - lastMeasuredComInWorld) / timeStep;
    lastMeasuredComInWorld = measuredComInWorld;

    MatrixXd F(3, 3);
    F << 1., timeStep, 0.,
        0., 1., timeStep,
        0., 0., 1.;
    Matrix3d H = Matrix3d::Identity();

    torsofilterx->update_F_H(F, H);
    Eigen::Vector3d torsofilter_xresult = torsofilterx->updateData(
        Vector3d(measuredComInWorld(0), measuredComVelocityInWorld(0), 0.));

    torsofiltery->update_F_H(F, H);
    Eigen::Vector3d torsofilter_yresult = torsofiltery->updateData(
        Vector3d(measuredComInWorld(1), measuredComVelocityInWorld(1), 0. /*comaDesir(1)*/));

    estimatedComInWorld << torsofilter_xresult(0), torsofilter_yresult(0), measuredComInWorld(2); //mWalk.estimatedComInWorld
    estimatedComVelocityInWorld << torsofilter_xresult(1), torsofilter_yresult(1), measuredComVelocityInWorld(2);

    // std::cout<< "measuredComInWorld:"<<std::endl<< measuredComInWorld.transpose()<<std::endl;
    // std::cout<< "measuredComVelocityInWorld:"<<std::endl<< measuredComVelocityInWorld.transpose()<<std::endl;
    // std::cout<< "estimatedCom:"<<std::endl<< estimatedComInWorld.transpose()<<std::endl;
    // std::cout<< "estimatedComVelocity:"<<std::endl<< estimatedComVelocityInWorld.transpose()<<std::endl;

    Eigen::Vector3d comInS;
    comInS[0] = PosPara.Torso_x;
    comInS[1] = PosPara.Torso_y;

    comRefInWorld[0] = PosPara_wF.Torso_x; //mWalk.comRefInWorld
    comRefInWorld[1] = PosPara_wF.Torso_y;
    // comRefInWorld.segment(0,2)=convertVecInSToWorld(comInS.segment(0,2));
    comvRefInWorld = (comRefInWorld - lastComRefInWorld) / timeStep;
    lastComRefInWorld = comRefInWorld;

    // if(StepCountTarget != 0 )
    // 	std::cout<< "comRefInWorld:"<<std::endl<< comRefInWorld.transpose()<<std::endl;
}

void LIPMWalk::SwingAround()
{
    ActionDone = false;

    static int i = 1;
    double t = sqrt(torsoHeightWalk * torsoHeightWalk + 0 * 0);
    double a = Swingextent / (2 * Pi);
    double sita, x, y;
    int RCount = 3;
    if (i <= 90) //螺旋线开始
    {
        i++;
        sita = 2 * Pi * i / 90;
        x = a * sita * cos(sita);
        y = a * sita * sin(sita);
        PosPara_wF.Torso_x = 0;
        // PosPara_wF.Torso_y = -0.045+0.045*i/90;
        PosPara_wF.Torso_y = 0;
        PosPara_wF.Torso_z = torsoHeightWalk;
    }
    else if (i <= 90 * (RCount + 1)) //绕圆
    {
        i++;
        sita = 2 * Pi * i / 90;
        x = Swingextent * cos(sita);
        y = Swingextent * sin(sita);
    }
    else if (i <= 90 * (RCount + 2)) //螺旋线结束
    {
        i++;
        sita = -2 * Pi * (90 * (RCount + 2) - i) / 90;
        x = a * sita * cos(sita + Pi);
        y = a * sita * sin(sita + Pi);
    }
    double t_V = sqrt(t * t - x * x - y * y);
    PosPara_wF.Torso_R = asin(y / t_V);
    PosPara_wF.Torso_P = asin(x / t_V);

    std::cout << "torso pos: " << i << " " << PosPara_wF.Torso_x << " " << PosPara_wF.Torso_y << " " << PosPara_wF.Torso_z << "  " << PosPara_wF.Torso_R << "  " << PosPara_wF.Torso_P << std::endl;
    // std::cout<< "L pos: " <<  PosPara_wF.Lfoot_x <<" "<<PosPara_wF.Lfoot_y <<" "<<PosPara_wF.Lfoot_z << "  " <<PosPara_wF.Lfoot_P << "  " <<PosPara_wF.Lfoot_P << std::endl;
    // std::cout<< "R pos: " <<  PosPara_wF.Rfoot_x <<" "<<PosPara_wF.Rfoot_y <<" "<<PosPara_wF.Rfoot_z << "  " <<PosPara_wF.Rfoot_R << "  " <<PosPara_wF.Rfoot_P << std::endl;

    PosPara_wF.Lfoot_y = footSeprate / 2;
    PosPara_wF.Rfoot_y = -footSeprate / 2;

    if (i > 90 * (RCount + 2))
    {
        // ActionDone = true; //扭腰动作结束
        ROS_INFO("Swing around done.");
        RobotState = Action_YawAround;
        i = 1; //rest i
               // while(1);
    }
}

void LIPMWalk::updatePendulum()
{
    if (StepCount > StepCountTarget)
        return;

    if (StepPhase == DoubleSupport)
        return;

    if (PendulumCount >= (int)(T_circle / timeStep))
    {
        std::cout << std::setw(40) << " "
                  << "waiting......\n";
        return;
    }

    PendulumCount += 1;
}

void LIPMWalk::YawAround(int Yaw_Amplitude, int Roll_Amplitude)
{
    static int YawAmplitude = Yaw_Amplitude;   // 手臂左右张开的角度,默认为45
    static int RollAmplitude = Roll_Amplitude; // 手臂前后摆动的角度,默认为80
    static int YawCount = 0;
    static int i;
    static int count = 200;

    i++;
    PosPara_wF.Torso_Y = Pi / 9 * sin(2 * Pi * i / count);

    PosPara_wF.Torso_x = 0;
    PosPara_wF.Torso_y = 0;
    PosPara_wF.Torso_z = torsoHeightWalk;
    PosPara_wF.Lfoot_y = footSeprate / 2;
    PosPara_wF.Rfoot_y = -footSeprate / 2;

    // RArm_R, RArm_P, RArm_elbow... 等为关节角度
    // RArm_Rdf, RArm_Pdf, RArm_elbowdf... 等为关节角度初始值
    // elbow 关节角度设置为零
    if (i == count)
    {
        i = 1;
        YawCount++;
    }
    if (YawCount == 0)
    {
        RArm_R = RArm_Rdf + (YawAmplitude - RArm_Rdf) * i / count;
        RArm_P = RArm_Pdf + (0 - RArm_Pdf) * i / count;
        // RArm_elbow = RArm_elbowdf + (-80 - RArm_elbowdf)*i/count;
        RArm_elbow = 0;
        LArm_R = LArm_Rdf + (YawAmplitude - LArm_Rdf) * i / count;
        LArm_P = LArm_Pdf + (0 - LArm_Pdf) * i / count;
        // LArm_elbow = LArm_elbowdf + (-80 - LArm_elbowdf)*i/count;
        LArm_elbow = 0;
    }
    else if (YawCount == 1 || YawCount == 2)
    {
        double t = (1 + sin(4 * Pi * i / count - Pi / 2)) / 2;
        RArm_R = YawAmplitude - RollAmplitude * t;
        LArm_R = YawAmplitude - RollAmplitude * t;
        RArm_P = RollAmplitude * sin(2 * Pi * i / count);
        LArm_P = -RollAmplitude * sin(2 * Pi * i / count);
    }
    else if (YawCount == 3)
    {
        RArm_R = YawAmplitude + (RArm_Rdf - YawAmplitude) * i / count;
        RArm_P = RArm_Pdf * i / count;
        // RArm_elbow = -80 + (RArm_elbowdf-(-80))*i/count;
        RArm_elbow = 0;
        LArm_R = YawAmplitude + (LArm_Rdf - YawAmplitude) * i / count;
        LArm_P = LArm_Pdf * i / count;
        // LArm_elbow = -80 + (LArm_elbowdf-(-80))*i/count;
        LArm_elbow = 0;
    }
    else if (YawCount == 4)
    {
        // 避免与SwingAround()中的复位冲突，注释以下两行
        // ActionDone = true;
        RobotState = Walk_stand;
        // 手臂关节角度复位
        RArm_R = RArm_Rdf;
        RArm_P = RArm_Pdf;
        RArm_elbow = RArm_elbowdf;
        LArm_R = LArm_Rdf;
        LArm_P = LArm_Pdf;
        LArm_elbow = LArm_elbowdf;
        // 计数复位
        i = 0;
        YawCount = 0;
    }
}

void LIPMWalk::stabilizeController()
{
  Posture footPR;
  footPR = StabilizeController();

  PosPara_wF.Lfoot_R = footPR.roll * M_PI / 180.0;
  PosPara_wF.Rfoot_R = footPR.roll * M_PI / 180.0;

  if (cpWalk_lipm->onWalking)
  {
    PosPara_wF.Lfoot_P += footPR.pitch * M_PI / 180.0;
    PosPara_wF.Rfoot_P += footPR.pitch * M_PI / 180.0;
  }
  else
  {
    PosPara_wF.Lfoot_P = footPR.pitch * M_PI / 180.0;
    PosPara_wF.Rfoot_P = footPR.pitch * M_PI / 180.0;
  }
  
}

void LIPMWalk::run()
{

    if (RobotState == Action_SwingAround)
    {
        SwingAround();
        computerJointValue();
    }
    else if (RobotState == Action_YawAround)
    {
        YawAround();
        computerJointValue();
    }
    else
    {

        cpWalk_lipm = CPWalking5::GetInstance(); // m_UniqueInstance

        if (StepCount > StepCountTarget)
        {
            StepCountTarget = 0;
            StepCount = 0;
            cpWalk_lipm->onWalking = false;
            cpWalk_lipm->prepareStop = false;
            armSwingCount = 0;
        }

        if (cpWalk_lipm->onWalking)
        {
            if (StepCount == StepCountTarget)
            {
                if (armSwingCount > 0)
                    armSwingCount-=1;
                if (armSwingCount < 0)
                    armSwingCount+=1;
            }
            else
            {
                if ((StepPhase == DoubleSupport && LastStepPhase == LeftStance) || StepPhase == RightStance)
                {
                    armSwingCount+=1;
                    armSwingCount = (armSwingCount > swingMax) ? swingMax : armSwingCount;
                }
                else
                {
                    armSwingCount-=1;
                    armSwingCount = (armSwingCount < -swingMax) ? -swingMax : armSwingCount;
                }
            }

            if (cpWalk_lipm->lastOnWalking == false)
            {
                double tempangle[500] = {0};
                start(0.0, 500, tempangle);
            }

            if (cpWalk_lipm->countTraj >= cpWalk_lipm->stepTrajNum)
            {
                if (cpWalk_lipm->prepareStop)
                {
                    cpWalk_lipm->prepareStop = false;
                    cpWalk_lipm->onWalking = false;
                }
            }

            estimateComAndComv1();
            updateStepPhase();

            if (StepCount > 0 && (PhaseChange == LtoD || PhaseChange == RtoD) && !cpWalk_lipm->fprintStructVec.empty())
                cpWalk_lipm->fprintStructVec.erase(cpWalk_lipm->fprintStructVec.begin());

            int ssp_plan_size = plannedCoM_wF.size() - StepCount;
            // std::cout << "ssp size" << ssp_plan_size <<endl;
            if (ssp_plan_size < 2)
            {
                if (!cpWalk_lipm->prepareStop)
                {
                    if (!cpWalk_lipm->fprintStructVec.empty())
                    {
                        cpWalk_lipm->updateThreeStep();
                        LoadPlanDateFromCP();
                    }
                    else
                    {
                        cpWalk_lipm->planStopStep();
                        LoadPlanDateFromCP();
                        std::cout << "LIPMWalk::run() plan stop" << std::endl;
                        StepCountTarget = StepCount + 1;
                        cpWalk_lipm->prepareStop = true;
                    }
                }
            }

            updateStepParameter();
            // computeEstimatedPosture();

            updatePendulum();
            generatePosture();
        }

        cpWalk_lipm->lastOnWalking = cpWalk_lipm->onWalking;

        stabilizeController();
        computerJointValue();
    }
}

LIPMWalk::ParameterOfPosture LIPMWalk::convertPosPtoW(ParameterOfPosture posInP, Eigen::Vector3d fpInWorld) //TODO consider step with rotation; may refer convert code in cp5
{
    Eigen::Vector3d positionInP, positionInW;
    ParameterOfPosture posInW;
    posInW = posInP;

    positionInP << posInP.Lfoot_x, posInP.Lfoot_y, posInP.Lfoot_Y;

    positionInW = convertVecInPToWorld(positionInP, fpInWorld);
    posInW.Lfoot_x = positionInW[0];
    posInW.Lfoot_y = positionInW[1];
    posInW.Lfoot_Y = positionInW[2];

    positionInP << posInP.Rfoot_x, posInP.Rfoot_y, posInP.Rfoot_Y;
    positionInW = convertVecInPToWorld(positionInP, fpInWorld);
    posInW.Rfoot_x = positionInW[0];
    posInW.Rfoot_y = positionInW[1];
    posInW.Rfoot_Y = positionInW[2];

    positionInP << posInP.Torso_x, posInP.Torso_y, posInP.Torso_Y;
    positionInW = convertVecInPToWorld(positionInP, fpInWorld);
    posInW.Torso_x = positionInW[0];
    posInW.Torso_y = positionInW[1];
    posInW.Torso_Y = positionInW[2];

    return posInW;
}

Eigen::Vector3d LIPMWalk::convertVecInPToWorld(Eigen::Vector3d vec, Eigen::Vector3d footInWorld)
{
    // vec = vec + footInWorld;
    double theta;
    Eigen::MatrixXd rot_wf_p(2, 2);
    double ctheta;
    double stheta;
    Eigen::Vector2d vec_inW, vec_inP;

    theta = footInWorld(2);
    vec_inP << vec(0), vec(1);

    ctheta = cos(theta * Util::TO_RADIAN);
    stheta = sin(theta * Util::TO_RADIAN);
    rot_wf_p << ctheta, -stheta,
        stheta, ctheta;

    vec_inW = rot_wf_p * vec_inP;

    vec.segment(0, 2) = vec_inW + footInWorld.segment(0, 2).eval();

    // vec[0] = vec[0] + footInWorld(0);
    // vec[1] = vec[1] + footInWorld(1);
    // std::cout << "yaw raw & fp:  "<< vec[2]<<"  " <<footInWorld(2)*Util::TO_RADIAN << std::endl;
    vec[2] = vec[2] + footInWorld(2) * Util::TO_RADIAN;

    // std::cout << "vec_inW:" << std::endl << vec_inW << std::endl <<vec <<endl;

    return vec;
}

Eigen::Vector3d LIPMWalk::convertVecInWToP(Eigen::Vector3d vec, Eigen::Vector3d footInWorld)
{
    // vec = vec + footInWorld;
    double theta;
    Eigen::MatrixXd rot_wf_p(2, 2);
    double ctheta;
    double stheta;
    Eigen::Vector2d vec_inW, vec_inP;

    theta = footInWorld(2);
    vec_inW << vec(0), vec(1);
    vec_inW = vec_inW - footInWorld.segment(0, 2).eval();

    ctheta = cos(theta * Util::TO_RADIAN);
    stheta = sin(theta * Util::TO_RADIAN);
    rot_wf_p << ctheta, stheta,
        -stheta, ctheta;

    vec_inP = rot_wf_p * vec_inW;

    vec.segment(0, 2) = vec_inP;

    // vec[0] = vec[0] + footInWorld(0);
    // vec[1] = vec[1] + footInWorld(1);
    // std::cout << "yaw raw & fp:  "<< vec[2]<<"  " <<footInWorld(2)*Util::TO_RADIAN << std::endl;
    vec[2] = vec[2] - footInWorld(2) * Util::TO_RADIAN;

    // std::cout << "vec_inW:" << std::endl << vec_inW << std::endl <<vec <<endl;

    return vec;
}

Eigen::Vector2d LIPMWalk::convertVecInWToPVelocity(Eigen::Vector2d vec, Eigen::Vector3d footInWorld)
{
    // vec = vec + footInWorld;
    double theta;
    Eigen::MatrixXd rot_wf_p(2, 2);
    double ctheta;
    double stheta;
    Eigen::Vector2d vec_inW, vec_inP;

    theta = footInWorld(2);

    // std::cout << vec <<endl;

    vec_inW << vec(0), vec(1);
    vec_inW = vec_inW;

    ctheta = cos(theta * Util::TO_RADIAN);
    stheta = sin(theta * Util::TO_RADIAN);
    rot_wf_p << ctheta, stheta,
        -stheta, ctheta;

    // std::cout << rot_wf_p <<endl;
    // std::cout << vec_inW <<endl;

    vec_inP = rot_wf_p * vec_inW;

    vec.segment(0, 2) = vec_inP;

    // vec[0] = vec[0] + footInWorld(0);
    // vec[1] = vec[1] + footInWorld(1);
    // std::cout << "yaw raw & fp:  "<< vec[2]<<"  " <<footInWorld(2)*Util::TO_RADIAN << std::endl;
    // vec[2] = vec[2] - footInWorld(2)*Util::TO_RADIAN;

    // std::cout << "vec_inW:" << std::endl << vec_inW << std::endl <<vec <<endl;

    return vec;
}

Eigen::Vector2d LIPMWalk::simconvertVecInSToWorld(Eigen::Vector2d vec)
{

    vec = vec + coordiSInWorld_sim;

    return vec;
}

/*
W world：世界坐标系  运动学里程计
S step：单步坐标系  用于计算控制姿态，逆解得到关节角度。原点为某一步开始时重心在地面的投影
P pendulum：倒立摆坐标系  用于计算倒立摆状态，与单步坐标系重合
T torso：躯干坐标系  用于正解得到当前姿态，需要转换到单步坐标系
*/

/*转换重心轨迹到S坐标系*/
void LIPMWalk::TransformPtoS(double Xin, double Yin, double *Xout, double *Yout)
{
    double PtoSangle, PtoSposition_x, PtoSposition_y;

    PtoSangle = RobotYaw_Present / 2 / Rad2Deg;
    if ((StepPhase == LeftStance) || ((StepPhase == DoubleSupport) && (LastStepPhase == RightStance)))
    {
        PtoSposition_x = -F_left + DSP_x;
        PtoSposition_y = -D_left + DSP_y;
    }
    else if ((StepPhase == RightStance) || ((StepPhase == DoubleSupport) && (LastStepPhase == LeftStance)))
    {
        PtoSposition_x = -F_right + DSP_x;
        PtoSposition_y = -D_right - DSP_y;
    }

    double x = cos(PtoSangle) * Xin + sin(PtoSangle) * Yin;
    double y = -sin(PtoSangle) * Xin + cos(PtoSangle) * Yin;
    *Xout = x + PtoSposition_x;
    *Yout = y + PtoSposition_y;

    // if(StepCount == 0 ||(StepCount == 1 && StepPhase != DoubleSupport))
    // {
    // 	*Xout = x ;
    // }
}

void LIPMWalk::SimTransformPtoS(double Xin, double Yin, double *Xout, double *Yout)
{
    double PtoSangle, PtoSposition_x, PtoSposition_y;

    PtoSangle = RobotYaw_Present / 2 / Rad2Deg;
    if ((VirtualLastStepPhase == RightStance))
    {
        PtoSposition_x = -F_left + DSP_x;
        PtoSposition_y = -D_left + DSP_y;
    }
    else if ((VirtualLastStepPhase == LeftStance))
    {
        PtoSposition_x = -F_right + DSP_x;
        PtoSposition_y = -D_right - DSP_y;
    }

    double x = Xin;
    double y = Yin;
    *Xout = x + PtoSposition_x;
    *Yout = y + PtoSposition_y;
}

/*
转换正解得到的位置到P坐标系
以支撑脚为“锚点”，认为支撑脚与倒立摆坐标系原点重合
只能测量腾空脚位置和躯干位置
*/
void LIPMWalk::TransformTtoP(double Xin, double Yin, double *Xout, double *Yout, double YAWin, double *YAWout)
{
    double TtoPangle, TtoPposition_x, TtoPposition_y, YAW_temp;
    Eigen::Vector3d posEular_temp;
    Eigen::Matrix4d LPosInP, RPosInP;

    TtoPangle = RobotYaw_Torso - RobotYaw_Pendulum;
    if ((StepPhase == LeftStance) || ((StepPhase == DoubleSupport) && (LastStepPhase == RightStance)))
    {
        TtoPposition_x = -LeftLegPosture(0, 3);
        TtoPposition_y = -LeftLegPosture(1, 3);

        posEular_temp = sva::rotationVelocity(Eigen::Matrix3d(LeftLegPosture.block(0, 0, 3, 3)));
        YAW_temp = posEular_temp(2);

        // LPosInP = LeftLegPosture.inverse();
        // RPosInP = RightLegPosture * LeftLegPosture.inverse();

        // std::cout << "Rmatx in P: " << std::endl << RPosInP <<endl;
    }
    else if ((StepPhase == RightStance) || ((StepPhase == DoubleSupport) && (LastStepPhase == LeftStance)))
    {
        TtoPposition_x = -RightLegPosture(0, 3);
        TtoPposition_y = -RightLegPosture(1, 3);

        posEular_temp = sva::rotationVelocity(Eigen::Matrix3d(RightLegPosture.block(0, 0, 3, 3)));
        YAW_temp = posEular_temp(2);
    }

    TtoPangle = YAW_temp;
    // std::cout << "TtoPangle: "<< TtoPangle << std::endl;
    // printf("TtoPposition_x = %f  TtoPposition_y = %f  \n", TtoPposition_x, TtoPposition_y);
    double x = cos(TtoPangle) * Xin + sin(TtoPangle) * Yin;
    double y = -sin(TtoPangle) * Xin + cos(TtoPangle) * Yin;
    *Xout = x + TtoPposition_x;
    *Yout = y + TtoPposition_y;
    *YAWout = YAWin + YAW_temp;
}

void LIPMWalk::ForwardKinematics(Eigen::VectorXd jointvalue)
{
    Eigen::VectorXd jv;
    jv.resize(12);
    jv = sParamToVector(talosRobot.talos, talosRobot.talosmbc.q).segment(0, 12);

    talosRobot.talosmbc.q = sVectorToParam(talosRobot.talos, jointvalue.segment(0, 12) * Util::TO_RADIAN);
    rbd::forwardKinematics(talosRobot.talos, talosRobot.talosmbc);
    LeftLegPosture = sva::conversions::toHomogeneous(talosRobot.talosmbc.bodyPosW[endEffectorOfLeft]);
    RightLegPosture = sva::conversions::toHomogeneous(talosRobot.talosmbc.bodyPosW[endEffectorOfRight]);

    talosRobot.talosmbc.q = sVectorToParam(talosRobot.talos, jv.segment(0, 12));
}

void LIPMWalk::computerCurrentPosture()
{

    Eigen::Vector3d posEular;

    LastPos = CurrentPos;
    LastPos_wF = CurrentPos_wF;
    // CurrentPos.Lfoot_z = LeftLegPosture(2, 3) + torsoHeightWalk;
    // CurrentPos.Rfoot_z = RightLegPosture(2, 3) + torsoHeightWalk;
    // CurrentPos.Torso_z = torsoHeightWalk;

    double x, y, Xp, Yp, Xs, Ys, YAW, YAWp;

    Eigen::Matrix4d LPosInP, RPosInP;

    if ((StepPhase == LeftStance) || ((StepPhase == DoubleSupport) && (LastStepPhase == RightStance)))
    {

        LPosInP = LeftLegPosture.inverse();
        RPosInP = LeftLegPosture.inverse() * RightLegPosture;

        CurrentPosInP.Lfoot_x = 0;
        CurrentPosInP.Lfoot_y = 0;
        CurrentPosInP.Lfoot_z = 0;
        CurrentPosInP.Lfoot_R = 0;
        CurrentPosInP.Lfoot_P = 0;
        CurrentPosInP.Lfoot_Y = 0;

        posEular = sva::rotationVelocity(Eigen::Matrix3d(RPosInP.block(0, 0, 3, 3)));
        CurrentPosInP.Rfoot_x = RPosInP(0, 3);
        CurrentPosInP.Rfoot_y = RPosInP(1, 3);
        CurrentPosInP.Rfoot_z = RPosInP(2, 3);
        CurrentPosInP.Rfoot_R = posEular(0);
        CurrentPosInP.Rfoot_P = posEular(1);
        CurrentPosInP.Rfoot_Y = -posEular(2);

        posEular = sva::rotationVelocity(Eigen::Matrix3d(LPosInP.block(0, 0, 3, 3)));
        CurrentPosInP.Torso_x = LPosInP(0, 3);
        CurrentPosInP.Torso_y = LPosInP(1, 3);
        CurrentPosInP.Torso_z = LPosInP(2, 3);
        CurrentPosInP.Torso_R = posEular(0);
        CurrentPosInP.Torso_P = posEular(1);
        CurrentPosInP.Torso_Y = -posEular(2);
    }
    else if ((StepPhase == RightStance) || ((StepPhase == DoubleSupport) && (LastStepPhase == LeftStance)))
    {
        RPosInP = RightLegPosture.inverse();
        LPosInP = RightLegPosture.inverse() * LeftLegPosture;

        CurrentPosInP.Rfoot_x = 0;
        CurrentPosInP.Rfoot_y = 0;
        CurrentPosInP.Rfoot_z = 0;
        CurrentPosInP.Rfoot_R = 0;
        CurrentPosInP.Rfoot_P = 0;
        CurrentPosInP.Rfoot_Y = 0;

        posEular = sva::rotationVelocity(Eigen::Matrix3d(LPosInP.block(0, 0, 3, 3)));
        YAW = -posEular(2);

        CurrentPosInP.Lfoot_x = LPosInP(0, 3);
        CurrentPosInP.Lfoot_y = LPosInP(1, 3);
        CurrentPosInP.Lfoot_z = LPosInP(2, 3);
        CurrentPosInP.Lfoot_R = posEular(0);
        CurrentPosInP.Lfoot_P = posEular(1);
        CurrentPosInP.Lfoot_Y = -posEular(2);

        posEular = sva::rotationVelocity(Eigen::Matrix3d(RPosInP.block(0, 0, 3, 3)));
        CurrentPosInP.Torso_x = RPosInP(0, 3);
        CurrentPosInP.Torso_y = RPosInP(1, 3);
        CurrentPosInP.Torso_z = RPosInP(2, 3);
        CurrentPosInP.Torso_R = posEular(0);
        CurrentPosInP.Torso_P = posEular(1);
        CurrentPosInP.Torso_Y = -posEular(2);
    }

    if (StepPhase == DoubleSupport)
    {
        if (StepCount == StepCountTarget)
        {
            Eigen::Vector2d tempFp;
            tempFp << footPrint[StepCount][0], -footPrint[StepCount][1];
            // CurrentPos_wF = convertPosPtoW(CurrentPosInP,tempFp);
            CurrentPos_wF = convertPosPtoW(CurrentPosInP, footPrint[StepCount + 1]); //TODO: only consider for cp5
        }
        else
        {
            CurrentPos_wF = convertPosPtoW(CurrentPosInP, footPrint[StepCount + 1]);
            // std::cout << "fp now" << std::endl  << footPrint[StepCount+1] << std::endl;
        }
    }
    else
    {
        CurrentPos_wF = convertPosPtoW(CurrentPosInP, footPrint[StepCount]);
    }
}

Eigen::Matrix3d LIPMWalk::Euler_2_rotation(Eigen::Matrix<double, 3, 1> euler)
{
    double heading, attitude, bank;
    heading = euler(0);
    attitude = euler(1);
    bank = euler(2);
    // Assuming the angles are in radians.
    double ch = cos(heading); //heading  y
    double sh = sin(heading);
    double ca = cos(attitude); //attitude z
    double sa = sin(attitude);
    double cb = cos(bank); //bank
    double sb = sin(bank);

    Eigen::Matrix3d rot;

    rot(0, 0) = ch * ca;
    rot(0, 1) = sh * sb - ch * sa * cb;
    rot(0, 2) = ch * sa * sb + sh * cb;
    rot(1, 0) = sa;
    rot(1, 1) = ca * cb;
    rot(1, 2) = -ca * sb;
    rot(2, 0) = -sh * ca;
    rot(2, 1) = sh * sa * cb + ch * sb;
    rot(2, 2) = -sh * sa * sb + ch * cb;

    return rot;
}

double_t LIPMWalk::getTorsoROffset()
{
    double rhythm = (double)PendulumCount * timeStep / (double)T_circle;

    double a = 0.2;
    double b = 0.5;
    double_t roll;
    int16_t direction = 1;

    if (StepPhase == LeftStance)
    {
        direction = -1;
    }
    if (StepPhase == RightStance)
    {
        direction = 1;
    }

    if (rhythm < a)
    {
        roll = torsoROffset * rhythm / a;
    }
    if (rhythm > a && rhythm < b)
    {
        roll = torsoROffset;
    }
    if (rhythm >= b)
    {
        roll = torsoROffset * (1 - rhythm) / (1 - b);
    }
    return (roll * direction);
}

void LIPMWalk::HipOffset()
{
    double rhythm = (double)PendulumCount * timeStep / (double)T_circle;

    double RoffsetAngle = 3.0;
    double LoffsetAngle = 3.0;
    double t1 = 0.2;
    double t2 = 0.6;
    double t3 = 0.8;
    if (rhythm < t1)
    {
        if (StepPhase == LeftStance)
        {
            jointValue[1] -= LoffsetAngle * rhythm / t1;
            // jointValue[5] -= LoffsetAngle * rhythm / t1;
            // std::cout << "JointValue[1]: " << jointValue[1] <<endl;
            hipOffset[0] = LoffsetAngle * rhythm / t1;
        }
        if (StepPhase == RightStance)
        {
            jointValue[7] += RoffsetAngle * rhythm / t1;
            // jointValue[11] += RoffsetAngle * rhythm / t1;
            hipOffset[1] = RoffsetAngle * rhythm / t1;
            //    std::cout << "JointValue[7]: " << jointValue[7] <<endl;
        }
        //  printf("\nrhythm<a:%f jointValue1:%f jointValue7:%f \n",rhythm,LoffsetAngle*rhythm/a,RoffsetAngle*rhythm/a);
    }
    if (rhythm > t1 && rhythm < t2)
    {
        if (StepPhase == LeftStance)
        {
            jointValue[1] -= LoffsetAngle;
            // jointValue[5] -= LoffsetAngle;
            hipOffset[0] = LoffsetAngle;
        }
        if (StepPhase == RightStance)
        {
            jointValue[7] += RoffsetAngle;
            // jointValue[11] += RoffsetAngle;
            hipOffset[1] = RoffsetAngle;
        }
    }
    if (rhythm >= t2 && rhythm < t3)
    {
        if (StepPhase == LeftStance)
        {
            jointValue[1] -= LoffsetAngle * (t3 - rhythm) / (t3 - t2);
            // jointValue[5] -= LoffsetAngle * (t3 - rhythm) / (t3 - t2);
            hipOffset[0] = LoffsetAngle * (t3 - rhythm) / (t3 - t2);
        }
        if (StepPhase == RightStance)
        {
            jointValue[7] += RoffsetAngle * (t3 - rhythm) / (t3 - t2);
            // jointValue[11] += RoffsetAngle * (t3 - rhythm) / (t3 - t2);
            hipOffset[1] = RoffsetAngle * (t3 - rhythm) / (t3 - t2);
        }
        //  printf("\nrhythm>b:%f jointValue1:%f jointValue7:%f\n",rhythm,LoffsetAngle*(1-rhythm)/(1-b),RoffsetAngle*(1-rhythm)/(1-b));
    }
}

void LIPMWalk::computerJointValue()
{
    ///TODO : change Htranformation of leg to a simple form
    PosPara_wF.Torso_P = initTorsoP;
    Vector3d torsoEulor(-PosPara_wF.Torso_P, -PosPara_wF.Torso_Y, -PosPara_wF.Torso_R);
    Matrix3d torsoRotation = Euler_2_rotation(torsoEulor);

    // Vector3d leftEulor(PosPara.Lfoot_P-PosPara.Torso_P, PosPara.Lfoot_Y-PosPara.Torso_Y,PosPara.Lfoot_R-PosPara.Torso_R);
    Vector3d leftEulor(PosPara_wF.Lfoot_P - PosPara_wF.Torso_P, PosPara_wF.Lfoot_Y - PosPara_wF.Torso_Y, PosPara_wF.Lfoot_R - PosPara_wF.Torso_R);
    Matrix3d leftRotation = Euler_2_rotation(leftEulor);
    Vector3d leftVector = {(PosPara.Lfoot_x - PosPara.Torso_x), (PosPara.Lfoot_y - PosPara.Torso_y), (PosPara.Lfoot_z - PosPara.Torso_z)};
    Vector3d leftVector_wF = {(PosPara_wF.Lfoot_x - PosPara_wF.Torso_x), (PosPara_wF.Lfoot_y - PosPara_wF.Torso_y), (PosPara_wF.Lfoot_z - PosPara_wF.Torso_z)};

    // std::cout << "leftVectorInS:  " <<leftVector[0]<<"  "<<leftVector[1]<<"  "<<leftVector[2]<<"  "<<endl;
    // std::cout << "leftVectorInW:  " <<leftVector_wF[0]<<"  "<<leftVector_wF[1]<<"  "<<leftVector_wF[2]<<"  "<<endl;

    // std::cout << "LfootZInS:  " <<PosPara.Lfoot_z<<"  "<<"TorsoZInS:  "<<"  "<<PosPara.Torso_z<<"  "<<endl;
    // std::cout << "LfootZInW:  " <<PosPara_wF.Lfoot_z<<"  "<<"TorsoZInW:  "<<"  "<<PosPara_wF.Torso_z<<"  "<<endl;

    // std::cout  << "  " <<endl;

    // leftVector = torsoRotation*leftVector;
    // Translation<double,3> leftTrans(leftVector);

    leftVector_wF = torsoRotation * leftVector_wF;
    Translation<double, 3> leftTrans(leftVector_wF);

    Transform<double, 3, Affine> leftTransform = leftTrans * leftRotation;

    // Vector3d rightEulor(PosPara.Rfoot_P-PosPara.Torso_P, PosPara.Rfoot_Y-PosPara.Torso_Y,PosPara.Rfoot_R-PosPara.Torso_R);
    Vector3d rightEulor(PosPara_wF.Rfoot_P - PosPara_wF.Torso_P, PosPara_wF.Rfoot_Y - PosPara_wF.Torso_Y, PosPara_wF.Rfoot_R - PosPara_wF.Torso_R);
    Matrix3d rightRotation = Euler_2_rotation(rightEulor);
    Vector3d rightVector = {(PosPara.Rfoot_x - PosPara.Torso_x), (PosPara.Rfoot_y - PosPara.Torso_y), (PosPara.Rfoot_z - PosPara.Torso_z)};
    Vector3d rightVector_wF = {(PosPara_wF.Rfoot_x - PosPara_wF.Torso_x), (PosPara_wF.Rfoot_y - PosPara_wF.Torso_y), (PosPara_wF.Rfoot_z - PosPara_wF.Torso_z)};

    // std::cout << "rightVectorInS:  " <<rightVector[0]<<"  "<<rightVector[1]<<"  "<<rightVector[2]<<"  "<<endl;
    // std::cout << "rightVectorInW:  " <<rightVector_wF[0]<<"  "<<rightVector_wF[1]<<"  "<<rightVector_wF[2]<<"  "<<endl;
    // std::cout  << "  " <<endl;

    // rightVector = torsoRotation*rightVector;
    // Translation<double,3> rightTrans(rightVector);

    rightVector_wF = torsoRotation * rightVector_wF;
    Translation<double, 3> rightTrans(rightVector_wF);

    Transform<double, 3, Affine> rightTransform = rightTrans * rightRotation;

    Eigen::MatrixXd leftDesirH(4, 4); //homogeneous transform leftfoot in com frame,use to inverse kinematics
    leftDesirH.setIdentity();
    leftDesirH = leftTransform.matrix();

    rbd::InverseKinematics leftLegIk(talosRobot.talos, endEffectorOfLeft);
    sva::PTransformd leftPos;
    leftPos.rotation() = leftDesirH.block<3, 3>(0, 0).transpose();
    leftPos.translation() = leftDesirH.block<3, 1>(0, 3);
    if (leftLegIk.inverseKinematics(talosRobot.talos, talosRobot.talosmbc, leftPos))
    {
        jointValue.segment(LLEG_JOINT_START, LLEG_JOINT_NUM) = sParamToVector(talosRobot.talos, talosRobot.talosmbc.q).segment(0, 6) * Util::TO_DEGREE;

        // std::cout<<"leftJoint:\n"<<jointValue.segment(LLEG_JOINT_START,LLEG_JOINT_NUM)<<endl<<endl<<endl;
    }
    else
    {
        std::cout << "posMatrix:\n"
                  << leftDesirH << "\n";
        ROS_WARN("leftleg ik failed!!!!!!!!!!!!!\n");
        while (ros::ok())
            ;
    }

    // std::cout<< "leftDesirH:"<<std::endl<< leftDesirH<<std::endl;
    // std::cout<< "left trans: "<< std::endl<< leftDesirH <<endl;

    Eigen::MatrixXd rightDesirH(4, 4);
    rightDesirH.setIdentity();
    rightDesirH = rightTransform.matrix();

    rbd::InverseKinematics rightLegIk(talosRobot.talos, endEffectorOfRight);
    sva::PTransformd rightPos;
    rightPos.rotation() = rightDesirH.block<3, 3>(0, 0).transpose();
    rightPos.translation() = rightDesirH.block<3, 1>(0, 3);
    if (rightLegIk.inverseKinematics(talosRobot.talos, talosRobot.talosmbc, rightPos))
    {
        jointValue.segment(RLEG_JOINT_START, RLEG_JOINT_NUM) = sParamToVector(talosRobot.talos, talosRobot.talosmbc.q).segment(6, 6) * Util::TO_DEGREE;

        // std::cout<<"leftJoint:\n"<<jointValue.segment(RLEG_JOINT_START,RLEG_JOINT_NUM)<<endl<<endl<<endl;
    }
    else
    {
        std::cout << "posMatrix\n"
                  << rightDesirH << "\n";
        ROS_WARN("rightleg ik failed!!!!!!!!!!!!!\n");
        while (ros::ok())
            ;
    }
    rawJoint[0] = jointValue[1];
    rawJoint[1] = jointValue[7];
    if (runMode == 0)
    {
        HipOffset();
    }

    talosRobot.talosmbc.q = sVectorToParam(talosRobot.talos, jointValue.segment(0, 12) * Util::TO_RADIAN);
    jointVelocity = (jointValue - lastJointValue) / timeStep;
    lastJointValue.segment(0, 12) = jointValue.segment(0, 12);
}

double LIPMWalk::CubicSpline(Eigen::Vector6d *In, double t)
{
    double s = (*In)(0) + (*In)(1) * t + (*In)(2) * pow(t, 2) + (*In)(3) * pow(t, 3) + (*In)(4) * pow(t, 4) + (*In)(5) * pow(t, 5);
    return s;
}

void LIPMWalk::CubicSplineInit(Eigen::Vector6d *In, Eigen::Vector6d *Out, double t)
{
    Matrix<double, 6, 6> m6X6;
    m6X6 << 1, 0, 0, 0, 0, 0,
        1, t, pow(t, 2), pow(t, 3), pow(t, 4), pow(t, 5),
        0, 1, 0, 0, 0, 0,
        0, 1, 2 * t, 3 * pow(t, 2), 4 * pow(t, 3), 5 * pow(t, 4),
        0, 0, 2, 0, 0, 0,
        0, 0, 2, 6 * t, 12 * pow(t, 2), 20 * pow(t, 3);

    (*Out) = m6X6.inverse() * (*In);
}

double LIPMWalk::CubicSplineSix(Matrix<double, 7, 1> *In, double t)
{
    double s = (*In)(0) + (*In)(1) * t + (*In)(2) * pow(t, 2) + (*In)(3) * pow(t, 3) + (*In)(4) * pow(t, 4) + (*In)(5) * pow(t, 5) + (*In)(6) * pow(t, 6);
    return s;
}

void LIPMWalk::CubicSplineSixInit(Eigen::Vector6d *In, Matrix<double, 7, 1> *Out, double t, double alpha)
{
    Matrix<double, 7, 7> m7X7;
    Matrix<double, 7, 1> para;
    para << (*In), 0;
    m7X7 << 1, 0, 0, 0, 0, 0, 0,
        1, t, pow(t, 2), pow(t, 3), pow(t, 4), pow(t, 5), pow(t, 6),
        0, 1, 0, 0, 0, 0, 0,
        0, 1, 2 * t, 3 * pow(t, 2), 4 * pow(t, 3), 5 * pow(t, 4), 6 * pow(t, 5),
        0, 0, 2, 0, 0, 0, 0,
        0, 0, 2, 6 * t, 12 * pow(t, 2), 20 * pow(t, 3), 30 * pow(t, 4),
        0, 0, 2, 6 * alpha * t, 12 * pow(alpha * t, 2), 20 * pow(alpha * t, 3), 30 * pow(alpha * t, 4);

    (*Out) = m7X7.inverse() * (para);
}

double LIPMWalk::CubicSplineVel(Eigen::Vector6d *In, double t)
{
    double s = (*In)(1) + 2 * ((*In)(2)) * t + 3 * ((*In)(3)) * pow(t, 2) + 4 * ((*In)(4)) * pow(t, 3) + 5 * ((*In)(5)) * pow(t, 4);
    return s;
}

void LIPMWalk::zAdjustForHumanLike(double stepLen)
{
    if(fabs(stepLen) < 0.001)
        return;
        
    double zHipFlow = 0.012;
    if ((StepPhase == RightStance) || ((StepPhase == DoubleSupport) && (LastStepPhase == RightStance)))
    {
        PosPara_wF.Torso_z = torsoHeightWalk + zHipFlow*(0.5*cos(2*M_PI*(PosPara_wF.Torso_x - PosPara_wF.Rfoot_x)/(stepLen))-0.5);
    }
    else //(StepPhase == LeftStance)
    {
        PosPara_wF.Torso_z = torsoHeightWalk + zHipFlow*(0.5*cos(2*M_PI*(PosPara_wF.Torso_x - PosPara_wF.Lfoot_x)/(stepLen))-0.5);
    }
    // std::cout << "zAdjustForHumanLike: " << PosPara_wF.Torso_z << std::endl;

}

void LIPMWalk::generatePosture()
{
    if (StepCount > StepCountTarget)
        return;

    ForwardKinematics(measuredJointValue);
    computerCurrentPosture();

    double_t swingTime = T_circle;
    if(runMode == 0)
    {
        swingTime = 0.95 * T_circle;
    }
    else
    {
        swingTime = 0.98 * T_circle;
    }

    std::vector<double_t> swing_pitch{(M_PI / 180) * 25.0, (M_PI / 180) * -15.0};
    std::vector<double_t> ratioSwing_pitch{0.2, 0.8};
    double_t pitchTimeOfSwing = ratioSwing_pitch[0] * swingTime;
    double_t pitchTimeOfBiped = pitchTimeOfSwing / 4.0;
    pitchTimeOfBiped = pitchTimeOfBiped <= 2 * T_dsp ? pitchTimeOfBiped : 2 * T_dsp;
    // pitchTimeOfBiped = 0;

    static double_t swing_x_begin_wF, swing_x_end_wF;
    std::vector<double_t> ratioSwing_x{ratioSwing_pitch[0], 0.8}; // ratio time

    static double_t swing_y_begin_wF, swing_y_middle_wF, swing_y_end_wF;
    std::vector<double_t> ratioSwing_y{0.45, 0.1, 0.45};

    std::vector<double_t> ratioSwing_z(ratioSwing_x.begin(), ratioSwing_x.end());

    static double_t swing_yaw_begin_wF, swing_yaw_end_wF;

    static double_t Torso_x_begin_wF, Torso_y_begin_wF;
    static double_t Torso_yaw_coeff = 1.0;

    static double_t ratioFoot_pitch = 0.5;
    static double_t ratioFoot_z = (1 - ratioFoot_pitch);


    if((PhaseChange != NoChange) || (StepCount == 0))
    {
        if (StepCount == StepCountTarget)
        {
             swing_pitch[0] = (M_PI / 180) * 25.0;
             swing_pitch[1] = (M_PI / 180) * -8.0;
        }
        // pitch
        cubicsplineFootPpitch1_wf << 0, swing_pitch[0], 0., 0., 0, 0; //world frame
        CubicSplineInit(&cubicsplineFootPpitch1_wf, &cubicsplineFootApitch1_wf, pitchTimeOfSwing + pitchTimeOfBiped);

        cubicsplineFootPpitch2_wf << swing_pitch[0], swing_pitch[1], 0., 0., 0, 0; //world frame
        CubicSplineInit(&cubicsplineFootPpitch2_wf, &cubicsplineFootApitch2_wf, swingTime * ratioSwing_pitch[1]);

        double_t footSpdOfPitch = 0;
        if (StepCount == StepCountTarget)
        {
            footSpdOfPitch = -swing_pitch[1]/(5 * T_dsp );
            cubicsplineFootPpitch3_wf << swing_pitch[1], 0.0, 0.6*footSpdOfPitch, 0.0, 0, 0; //world frame
            CubicSplineInit(&cubicsplineFootPpitch3_wf, &cubicsplineFootApitch3_wf, 5 * T_dsp ); 
        }
        else
        {
            footSpdOfPitch = -swing_pitch[1]/(2 * T_dsp * ratioFoot_pitch);
            cubicsplineFootPpitch3_wf << swing_pitch[1], 0.0, 0.3*footSpdOfPitch, 0.0, 0, 0; //world frame
            CubicSplineInit(&cubicsplineFootPpitch3_wf, &cubicsplineFootApitch3_wf, 2 * T_dsp * ratioFoot_pitch);
        }
    }

    if (PhaseChange == DtoR || PhaseChange == DtoL)
    {
        lastDScount = DScount;
        DScount = 0;
        if (PhaseChange == DtoR)
        {
            swing_x_end_wF = footPrint[StepCount + 1][0]; //调试 需要转换坐标系
            swing_x_begin_wF = CommandPos_wF.Lfoot_x;	  //PosPara.Lfoot_x;//

            swing_y_end_wF = footPrint[StepCount + 1][1]; //
			swing_y_middle_wF = swing_y_end_wF;
            swing_y_begin_wF = CommandPos_wF.Lfoot_y;	  //

            swing_yaw_end_wF = footPrint[StepCount + 1][2] * Util::TO_RADIAN;
            swing_yaw_begin_wF = CommandPos_wF.Lfoot_Y; //
        }
        else if (PhaseChange == DtoL)
        {
            swing_x_end_wF = footPrint[StepCount + 1][0]; //调试 需要转换坐标系
            swing_x_begin_wF = CommandPos_wF.Rfoot_x;	  //PosPara.Rfoot_x;//

            swing_y_end_wF = footPrint[StepCount + 1][1]; //
			swing_y_middle_wF = swing_y_end_wF;
            swing_y_begin_wF = CommandPos_wF.Rfoot_y;	  //

            swing_yaw_end_wF = footPrint[StepCount + 1][2] * Util::TO_RADIAN;
            swing_yaw_begin_wF = CommandPos_wF.Rfoot_Y; //
        }
        if (StepCount == StepCountTarget)
        {            
            swing_x_end_wF = footPrint[StepCount + 1][0];
            swing_y_end_wF = footPrint[StepCount + 1][1]; //TODO only consider  got  straight not consider other ONLY WORK in cp5
            swing_yaw_end_wF = footPrint[StepCount + 1][2] * Util::TO_RADIAN;
        }
        // x
        double footSpd_x_begin,footSpd_x_end;
        footSpd_x_begin = foot_toe_x * sin(swing_pitch[0]) * swing_pitch[0]/(swingTime * ratioSwing_x[0]);
        footSpd_x_end = foot_heel_x * sin(swing_pitch[1]) * -swing_pitch[1]/(swingTime * ratioSwing_x[1]);

        cubicsplineFootPx_wf << swing_x_begin_wF+foot_toe_x*(1-cos(swing_pitch[0])), swing_x_end_wF-foot_heel_x*(1-cos(swing_pitch[1])), footSpd_x_begin+0, footSpd_x_end+0.2, 5, -5; //world frame
        // cubicsplineFootPx_wf << swing_x_begin_wF+foot_toe_x*(1-cos(swing_pitch[0])), swing_x_end_wF-foot_heel_x*(1-cos(swing_pitch[1])), footSpd_x_begin, footSpd_x_end, 0, 0; //world frame
        CubicSplineInit(&cubicsplineFootPx_wf, &cubicsplineFootAx_wf, swingTime * ratioSwing_x[1]);
        // y
		cubicsplineFootPy1_wf << swing_y_begin_wF, swing_y_middle_wF, 0., 0., 0, 0; //world frame
		cubicsplineFootPy2_wf << swing_y_middle_wF, swing_y_middle_wF, 0., 0., 0, 0;
		cubicsplineFootPy3_wf << swing_y_middle_wF, swing_y_end_wF, 0., 0., 0, 0;
        CubicSplineInit(&cubicsplineFootPy1_wf, &cubicsplineFootAy1_wf, swingTime * ratioSwing_y[0]);
        CubicSplineInit(&cubicsplineFootPy2_wf, &cubicsplineFootAy2_wf, swingTime * ratioSwing_y[1]);
        CubicSplineInit(&cubicsplineFootPy3_wf, &cubicsplineFootAy3_wf, swingTime * ratioSwing_y[2]);
        // z
        double footSpd_z_begin,footSpd_z_end;
        footSpd_z_begin = foot_toe_x * cos(swing_pitch[0]) * swing_pitch[0]/(swingTime * ratioSwing_z[0]);
        footSpd_z_end = foot_heel_x * cos(swing_pitch[1]) * swing_pitch[1]/(swingTime * ratioSwing_z[1]);
        
        cubicsplineFootPz1_wf << foot_toe_x*sin(swing_pitch[0]), Swing_H, footSpd_z_begin, 0., 0, 0;
        cubicsplineFootPz2_wf << Swing_H, -foot_heel_x*sin(swing_pitch[1]), 0., footSpd_z_end, 0, 0;
        CubicSplineInit(&cubicsplineFootPz1_wf, &cubicsplineFootAz1_wf, (T_circle - ratioSwing_z[0] * swingTime) / 2);
        CubicSplineInit(&cubicsplineFootPz2_wf, &cubicsplineFootAz2_wf, (T_circle - ratioSwing_z[0] * swingTime) / 2);
        // yaw
        cubicsplineFootPyaw_wf << swing_yaw_begin_wF, swing_yaw_end_wF, 0., 0., 0, 0; //world frame
        CubicSplineInit(&cubicsplineFootPyaw_wf, &cubicsplineFootAyaw_wf, swingTime);

        cubicsplinePyaw_wF << TouchPos_wF.Torso_Y, Torso_yaw_coeff * footPrint[StepCount + 1][2] * Util::TO_RADIAN, 0, 0, 0, 0; // torso
        CubicSplineInit(&cubicsplinePyaw_wF, &cubicsplineAyaw_wF, swingTime); // torso
    }
    
    static double_t foot_x_touch, foot_z_touch;

    if (PhaseChange == LtoD || PhaseChange == RtoD)
    {
        ForwardKinematics(jointValue);
        computerCurrentPosture();
        TouchPos = CurrentPos;		 //PosPara;//
        TouchPos_wF = CurrentPos_wF; //PosPara;//
        TouchPos_wF = CommandPos_wF; //TODO: test if commandPos perform better than touchPos

        //调试 需要转换坐标系
        cubicsplinePx << TouchPos.Torso_x, DSP_x, estimatedComVelocityInWorld.x(), V0_x_RelaToP[0], 0, 0;
        cubicsplinePx_wF << TouchPos_wF.Torso_x, plannedCoM_wF[StepCount + 1].CoMx[0], estimatedComVelocityInWorld.x(), plannedCoM_wF[StepCount + 1].V0_x[0], 0, 0; //!!!!!!
        cubicsplinePyaw_wF << TouchPos_wF.Torso_Y, footPrint[StepCount + 1][2] * Util::TO_RADIAN, 0, 0, 0, 0;

        Eigen::Vector3d torso_begin_pos_wf, torso_end_pos_wf, torso_begin_pos_p, torso_end_pos_p, test_end_inw;
        Eigen::Vector2d torso_begin_spd_wf, torso_begin_spd_p, torso_end_spd_wf, torso_end_spd_p;

        torso_begin_pos_wf << TouchPos_wF.Torso_x, TouchPos_wF.Torso_y, TouchPos_wF.Torso_Y;
        torso_end_pos_wf << plannedCoM_wF[StepCount + 1].CoMx[0], plannedCoM_wF[StepCount + 1].CoMy[0], 0; // Yaw is not using here
        torso_begin_pos_p = convertVecInWToP(torso_begin_pos_wf, footPrint[StepCount + 1]);
        torso_end_pos_p = convertVecInWToP(torso_end_pos_wf, footPrint[StepCount + 1]);
        test_end_inw = convertVecInPToWorld(torso_end_pos_p, footPrint[StepCount + 1]);

        torso_begin_spd_wf << estimatedComVelocityInWorld.x(), estimatedComVelocityInWorld.y(); // Yaw is not using in P frame; Using Yaw all in world frame;
        torso_end_spd_wf << plannedCoM_wF[StepCount + 1].V0_x[0], plannedCoM_wF[StepCount + 1].V0_y[0];
        torso_begin_spd_p = convertVecInWToPVelocity(torso_begin_spd_wf, footPrint[StepCount + 1]);
        torso_end_spd_p = convertVecInWToPVelocity(torso_end_spd_wf, footPrint[StepCount + 1]);

        if (StepCount == StepCountTarget)
        {
            cubicsplinePy << TouchPos.Torso_y, 0., estimatedComVelocityInWorld.y(), 0., 0, 0;

            //TODO: onlyconsier go straight
            cubicsplinePx_wF << TouchPos_wF.Torso_x, (footPrint[StepCount][0] + footPrint[StepCount + 1][0]) / 2, estimatedComVelocityInWorld.x(), plannedCoM_wF[StepCount + 1].V0_x[0], 0, 0; //!!!!! for last step in WF SPEED shoubld be modify better
            cubicsplinePy_wF << TouchPos_wF.Torso_y, (footPrint[StepCount][1] + footPrint[StepCount + 1][1]) / 2, estimatedComVelocityInWorld.y(), 0., 0, 0;

            torso_end_pos_wf << (footPrint[StepCount][0] + footPrint[StepCount + 1][0]) / 2.0, (footPrint[StepCount][1] + footPrint[StepCount + 1][1]) / 2.0, 0; // Yaw is not using here
            torso_end_pos_p = convertVecInWToP(torso_end_pos_wf, footPrint[StepCount + 1]);

            cubicsplinePx_InP << torso_begin_pos_p(0), torso_end_pos_p(0), torso_begin_spd_p(0), 0, 0, 0;
            CubicSplineInit(&cubicsplinePx_InP, &cubicsplineAx_InP, 12.0 * T_dsp);

            cubicsplinePy_InP << torso_begin_pos_p(1), torso_end_pos_p(1), torso_begin_spd_p(1), 0, 0, 0;
            CubicSplineInit(&cubicsplinePy_InP, &cubicsplineAy_InP, 12.0 * T_dsp); // stopT_dsp
            
        }
        else
        {
            cubicsplinePy_wF << TouchPos_wF.Torso_y, plannedCoM_wF[StepCount + 1].CoMy[0], estimatedComVelocityInWorld.y(), plannedCoM_wF[StepCount + 1].V0_y[0], 0, 0;

            cubicsplinePx_InP << torso_begin_pos_p(0), torso_end_pos_p(0), torso_begin_spd_p(0), torso_end_spd_p(0), 0, 0;
            CubicSplineInit(&cubicsplinePx_InP, &cubicsplineAx_InP, 2.0 * T_dsp);

            cubicsplinePy_InP << torso_begin_pos_p(1), torso_end_pos_p(1), torso_begin_spd_p(1), torso_end_spd_p(1), 0, 0;
            CubicSplineInit(&cubicsplinePy_InP, &cubicsplineAy_InP, 2.0 * T_dsp);
        }

        if (PhaseChange == RtoD)
        {
            CubicSplineInit(&cubicsplinePx, &cubicsplineAx, 2 * T_dsp);
            CubicSplineInit(&cubicsplinePy, &cubicsplineAy, 2.0 * T_dsp);

            CubicSplineInit(&cubicsplinePx_wF, &cubicsplineAx_wF, 2 * T_dsp);
            CubicSplineInit(&cubicsplinePy_wF, &cubicsplineAy_wF, 2.0 * T_dsp);
        }
        else if (PhaseChange == LtoD)
        {
            CubicSplineInit(&cubicsplinePx, &cubicsplineAx, 2 * T_dsp);
            CubicSplineInit(&cubicsplinePy, &cubicsplineAy, 2.0 * T_dsp);

            CubicSplineInit(&cubicsplinePx_wF, &cubicsplineAx_wF, 2 * T_dsp);
            CubicSplineInit(&cubicsplinePy_wF, &cubicsplineAy_wF, 2.0 * T_dsp);
        }

        CubicSplineInit(&cubicsplinePyaw_wF, &cubicsplineAyaw_wF, 2.0 * T_dsp);
        PosPara.Torso_x -= 2 * (-F_right + DSP_x); //上一步坐标系下的坐标转到当前步

        if (PhaseChange == LtoD)
        {
            foot_x_touch = TouchPos_wF.Rfoot_x;
            foot_z_touch = TouchPos_wF.Rfoot_z;
        }
        else if (PhaseChange == RtoD)
        {
            foot_x_touch = TouchPos_wF.Lfoot_x;
            foot_z_touch = TouchPos_wF.Lfoot_z;
        }
        // std::cout << "touch: " << foot_x_touch << "  " << foot_z_touch << std::endl;
    }

    LastPosPara = PosPara;

    if (StepPhase == DoubleSupport)
    {
        DScount++;
        double_t currentTime = DScount * timeStep;

        static double_t foot_x, foot_y, foot_z;
        static double_t foot_pitch;

        static double_t foot_z_flat;

        if (StepCount == 0)
        {
            foot_pitch = 0;
            foot_x = 0;
            foot_z = 0;
        }
        else
        {
            // pitch
            double_t totalTimeOfPitch = 2 * T_dsp * ratioFoot_pitch;
            if(currentTime <= totalTimeOfPitch)
            {
                foot_pitch = CubicSpline(&cubicsplineFootApitch3_wf, currentTime);
            }
            else
            {
                foot_pitch = 0;
            }
            
            // x
            foot_x = foot_x_touch + foot_heel_x*(cos(foot_pitch) - cos(swing_pitch[1]));
            // z
            double_t totalTimeOfZ = 2 * T_dsp * ratioFoot_z;
            if(currentTime <= totalTimeOfPitch)
            {
                foot_z = foot_z_touch + foot_heel_x * (sin(swing_pitch[1]) - sin(foot_pitch));
                foot_z_flat = foot_z;
            }
            else if(currentTime > totalTimeOfPitch && currentTime <= 2 * T_dsp * (ratioFoot_pitch+ratioFoot_z))
            {
                foot_z = foot_z_flat * (1 - ((currentTime - totalTimeOfPitch) / totalTimeOfZ));
                foot_z = foot_z > 0 ? foot_z : 0;
            }
        }
        // std::cout << "currentTime: " << currentTime << "    foot_pitch: " << foot_pitch << "    foot_x: " << foot_x << "    foot_z: " << foot_z << "\n";

        static double_t stance_x, stance_y, stance_z;
        static double_t stance_pitch;

        if (StepCount >= StepCountTarget)
        {
            stance_pitch = 0;
            stance_x = 0;
            stance_z = 0;
        }
        else
        {
            if(currentTime <= (2 * T_dsp - pitchTimeOfBiped))
            {
                stance_pitch = 0;
            }
            else if((currentTime > (2 * T_dsp - pitchTimeOfBiped)) && (currentTime <= 2 * T_dsp))
            {
                stance_pitch = CubicSpline(&cubicsplineFootApitch1_wf, currentTime - (2 * T_dsp - pitchTimeOfBiped));
            }
            else 
            {
                stance_pitch = CubicSpline(&cubicsplineFootApitch1_wf,pitchTimeOfBiped);
            }
            stance_x = foot_toe_x * (1 - cos(stance_pitch));
            stance_z = foot_toe_x * sin(stance_pitch);

            // std::cout << "currentTime: " << currentTime - (2 * T_dsp - pitchTimeOfBiped) << "    stance_pitch: " << stance_pitch << "    stance_x: " << stance_x << "    stance_z: " << stance_z << "\n";
        }

        /*脚的位置*/
        //脚的位置在倒立摆坐标系中规划，会很简单！！
        if (LastStepPhase == LeftStance)
        {
            double z = 0.5 * TouchPos.Rfoot_z * (1 - DScount / (2 * DSP_y / fabs(V0_y_RelaToP[PendulumCount]) / timeStep)); //调试  由触地高度开始，变为零
            // double z_wf = 0.5*TouchPos_wF.Rfoot_z*(1-DScount/(2*DSP_y/fabs(V0_y_RelaToP[PendulumCount])/timeStep));//调试  由触地高度开始，变为零
            PosPara.Rfoot_z = z > 0 ? z : 0;												//0.;//
            PosPara.Rfoot_x = TouchPos.Rfoot_x;												//-F_right + DSP_x ;
            PosPara.Rfoot_y = TouchPos.Rfoot_y;												//- D_right - DSP_y ;

            PosPara_wF.Rfoot_x = foot_x;
            PosPara_wF.Rfoot_y = TouchPos_wF.Rfoot_y; //- D_right - DSP_y ;
            PosPara_wF.Rfoot_z = foot_z; //0.;//	!!!!!!
            PosPara_wF.Rfoot_P = foot_pitch;
            PosPara_wF.Rfoot_Y = TouchPos_wF.Rfoot_Y; //- D_right - DSP_y ;

            if (StepCount == 0 || StepCount == StepCountTarget)
            {
                PosPara.Lfoot_x = TouchPos.Lfoot_x;		  //correct x direction start  and stop
                PosPara_wF.Lfoot_x = TouchPos_wF.Lfoot_x; //correct x direction start  and stop
                                                          // std::cout << "first Step  " <<PosPara_wF.Rfoot_x<<endl;
            }
            else
            {
                PosPara.Lfoot_x = F_left - DSP_x;
                PosPara_wF.Lfoot_x = TouchPos_wF.Lfoot_x;
            }

            PosPara.Lfoot_y = -D_left + DSP_y;
            PosPara_wF.Lfoot_y = TouchPos_wF.Lfoot_y;
            PosPara_wF.Lfoot_Y = TouchPos_wF.Lfoot_Y;

            // PosPara.Lfoot_y =  TouchPos.Lfoot_y;
            PosPara.Lfoot_z = 0;
            PosPara_wF.Lfoot_x = TouchPos_wF.Lfoot_x + stance_x;
            PosPara_wF.Lfoot_z = stance_z;
            PosPara_wF.Lfoot_P = stance_pitch;

            // std::cout <<"Stepcount: "<< StepCount <<"  INTOL" <<endl;
        }
        else if (LastStepPhase == RightStance)
        {
            double z = 0.5 * TouchPos.Lfoot_z * (1 - DScount / (2 * DSP_y / fabs(V0_y_RelaToP[PendulumCount]) / timeStep));
            // double z_wf = 0.5*TouchPos_wF.Rfoot_z*(1-DScount/(2*DSP_y/fabs(V0_y_RelaToP[PendulumCount])/timeStep));//调试  由触地高度开始，变为零
            PosPara.Lfoot_z = z > 0 ? z : 0;												//0.;//
            PosPara.Lfoot_x = TouchPos.Lfoot_x;												//-F_left + DSP_x ;
            PosPara.Lfoot_y = TouchPos.Lfoot_y;												//- D_left + DSP_y ;

            PosPara_wF.Lfoot_x = foot_x;
            PosPara_wF.Lfoot_y = TouchPos_wF.Lfoot_y; //- D_left + DSP_y ;
            PosPara_wF.Lfoot_z = foot_z;
            PosPara_wF.Lfoot_P = foot_pitch;
            PosPara_wF.Lfoot_Y = TouchPos_wF.Lfoot_Y; //- D_right - DSP_y ;

            if (StepCount == 0 || StepCount == StepCountTarget)
            {
                PosPara.Rfoot_x = TouchPos.Rfoot_x; //correct x direction start  and stop
                PosPara_wF.Rfoot_x = TouchPos_wF.Rfoot_x;
                // std::cout << "first Step  " <<PosPara_wF.Rfoot_x<<endl;
            }
            else
            {
                PosPara.Rfoot_x = F_right - DSP_x;
                PosPara_wF.Rfoot_x = TouchPos_wF.Rfoot_x;
            }
            PosPara.Rfoot_y = -D_right - DSP_y;
            PosPara_wF.Rfoot_y = TouchPos_wF.Rfoot_y;
            PosPara_wF.Rfoot_Y = TouchPos_wF.Rfoot_Y;
            // PosPara.Rfoot_y =  TouchPos.Rfoot_y;
            PosPara.Rfoot_z = 0;
            PosPara_wF.Rfoot_x = TouchPos_wF.Rfoot_x + stance_x;
            PosPara_wF.Rfoot_z = stance_z;
            PosPara_wF.Rfoot_P = stance_pitch;

            // std::cout <<"Stepcount: "<< StepCount <<"  INTOR" <<endl;
        }

        /*躯干位置  新位置为：  当前位置 + 上一步结束的末速度与采样时间的乘积     需调试参数*/
        PosPara.Torso_z = torsoHeightWalk;

        double test_x_inP, test_y_inP, test_x_inW, test_y_wf, test_Yspd_inP, test_spd_useY;
        Eigen::Vector2d estimatedComVelInW, estimatedComVelInP;
        Eigen::Vector3d commandTorsoInW, commandTorsoInP;
        estimatedComVelInW << estimatedComVelocityInWorld.x(), estimatedComVelocityInWorld.y(); // Yaw is not using in P frame; Using Yaw all in world frame;
        estimatedComVelInP = convertVecInWToPVelocity(estimatedComVelInW, footPrint[StepCount + 1]);

        // std::cout << "speed in : "<<estimatedComVelInW<<endl;
        // std::cout << "speed out: "<<estimatedComVelInP<<endl;

        commandTorsoInW << PosPara_wF.Torso_x, PosPara_wF.Torso_y, PosPara_wF.Torso_Y;
        commandTorsoInP = convertVecInWToP(commandTorsoInW, footPrint[StepCount + 1]);

        // std::cout << "raw speed : " << estimatedComVelInW << std::endl << estimatedComVelInP << std::endl;

        if ((DScount)*timeStep > 2 * T_dsp)
        {
            PosPara.Torso_x = CubicSpline(&cubicsplineAx, 2 * T_dsp);
            PosPara_wF.Torso_x = CubicSpline(&cubicsplineAx_wF, 2 * T_dsp);

            // test_y_wf = CubicSpline(&cubicsplineAy_wF, 2*T_dsp);

            test_x_inP = CubicSpline(&cubicsplineAx_InP, 2 * T_dsp);
            test_y_inP = CubicSpline(&cubicsplineAy_InP, 2 * T_dsp);

            // comVel(0)=0.5*CubicSplineVel(&cubicsplineAx, 2*T_dsp)+0.5*estimatedComVelocityInWorld.x();//
            PosPara_wF.Torso_Y = CubicSpline(&cubicsplineAyaw_wF, 2 * T_dsp);
            comVel(1) = 0.5 * CubicSplineVel(&cubicsplineAy, 2 * T_dsp) + 0.5 * estimatedComVelocityInWorld.y();	//!!!!!! cp coordina
            comVel(1) = 0.5 * CubicSplineVel(&cubicsplineAy_wF, 2 * T_dsp) + 0.5 * estimatedComVelocityInWorld.y(); //!!!!!! cp coordinate
            test_spd_useY = CubicSplineVel(&cubicsplineAy_InP, 2 * T_dsp);
        }
        else
        {
            PosPara.Torso_x = CubicSpline(&cubicsplineAx, DScount * timeStep);
            PosPara_wF.Torso_x = CubicSpline(&cubicsplineAx_wF, DScount * timeStep);

            // test_y_wf = CubicSpline(&cubicsplineAy_wF, 2*T_dsp);

            test_x_inP = CubicSpline(&cubicsplineAx_InP, DScount * timeStep);
            test_y_inP = CubicSpline(&cubicsplineAy_InP, DScount * timeStep);

            // comVel(0)=0.5*CubicSplineVel(&cubicsplineAx, DScount*timeStep)+0.5*estimatedComVelocityInWorld.x();//
            PosPara_wF.Torso_Y = CubicSpline(&cubicsplineAyaw_wF, DScount * timeStep);

            comVel(1) = 0.5 * CubicSplineVel(&cubicsplineAy, DScount * timeStep) + 0.5 * estimatedComVelocityInWorld.y();	 //
            comVel(1) = 0.5 * CubicSplineVel(&cubicsplineAy_wF, DScount * timeStep) + 0.5 * estimatedComVelocityInWorld.y(); //
            // test_spd_useY = 0.5*CubicSplineVel(&cubicsplineAy_InP, DScount*timeStep)+0.5*estimatedComVelInP(1);
            test_spd_useY = CubicSplineVel(&cubicsplineAy_InP, DScount * timeStep);
        }

        if (StepCount == 0 || StepCount == StepCountTarget)
        {
            // PosPara.Torso_x = CubicSpline(&cubicsplineAx, DScount*timeStep);
            PosPara.Torso_y = CubicSpline(&cubicsplineAy, DScount * timeStep);
            PosPara_wF.Torso_y = CubicSpline(&cubicsplineAy_wF, DScount * timeStep);
            test_y_inP = CubicSpline(&cubicsplineAy_InP, DScount * timeStep);
            if (StepCount == StepCountTarget)
            {
                if (DScount * timeStep >= 12.0 * T_dsp)
                { // stopT_dsp
                    test_y_inP = CubicSpline(&cubicsplineAy_InP, 12.0 * T_dsp);
                }
            }
            if (StepCount == 0)
            {
                test_x_inP = CubicSpline(&cubicsplineAx_InP, DScount * timeStep);
                if (DScount * timeStep >= firstStartTimeCoff * T_dsp)
                {
                    test_x_inP = CubicSpline(&cubicsplineAx_InP, firstStartTimeCoff * T_dsp);
                    test_y_inP = CubicSpline(&cubicsplineAy_InP, firstStartTimeCoff * T_dsp);
                }
            }
        }
        else
        {
            PosPara.Torso_y += comVel(1) * timeStep;
            PosPara_wF.Torso_y += comVel(1) * timeStep; //!!!!! cp coordinate
            test_y_inP = commandTorsoInP(1) + test_spd_useY * timeStep;
        }

        Eigen::Vector3d testPosInW, testPosInP;
        testPosInP << test_x_inP, test_y_inP, 0;
        testPosInW = convertVecInPToWorld(testPosInP, footPrint[StepCount + 1]);
        PosPara_wF.Torso_x = testPosInW(0);
        PosPara_wF.Torso_y = testPosInW(1);

        refComVel[0] = CubicSplineVel(&cubicsplineAx, DScount * timeStep); //for debug
        refComVel[1] = CubicSplineVel(&cubicsplineAy, DScount * timeStep);
    }
    else
    {
        double_t currentTime = PendulumCount * timeStep;
        double_t rhythm = (double)PendulumCount / (T_circle / timeStep);
        double_t Swing_x_wF, Swing_y_wF, Swing_z_wF;
        double_t Swing_P_wF, Swing_Y_wF;

		if (currentTime <= swingTime)
		{
            Swing_Y_wF = CubicSpline(&cubicsplineFootAyaw_wf, currentTime);
            PosPara_wF.Torso_Y = CubicSpline(&cubicsplineAyaw_wF, currentTime);
		}
		else
		{
            Swing_Y_wF = CubicSpline(&cubicsplineFootAyaw_wf, swingTime);
            PosPara_wF.Torso_Y = CubicSpline(&cubicsplineAyaw_wF, swingTime);
		}

		// swing foot pitch
		if (currentTime <= pitchTimeOfSwing)
		{
			Swing_P_wF = CubicSpline(&cubicsplineFootApitch1_wf, currentTime + pitchTimeOfBiped);
		}
		else if ((currentTime > pitchTimeOfSwing) &&
				 (currentTime <= swingTime))
		{
			Swing_P_wF = CubicSpline(&cubicsplineFootApitch2_wf, currentTime - pitchTimeOfSwing);
		}
		else
		{
			Swing_P_wF = CubicSpline(&cubicsplineFootApitch2_wf, ratioSwing_pitch[1] * swingTime);
		}
		// swing foot x
		if (currentTime <= (ratioSwing_x[0] * swingTime))
		{
            Swing_x_wF = swing_x_begin_wF + foot_toe_x*(1-cos(Swing_P_wF));
		}
		else if (currentTime > (ratioSwing_x[0] * swingTime) &&
				 currentTime <= swingTime)
		{
            Swing_x_wF = CubicSpline(&cubicsplineFootAx_wf, currentTime - ratioSwing_x[0] * swingTime);
		}
		else
		{
            Swing_x_wF = CubicSpline(&cubicsplineFootAx_wf, ratioSwing_x[1] * swingTime);
		}
		// swing foot y
		if (currentTime <= (ratioSwing_y[0] * swingTime))
		{
			Swing_y_wF = CubicSpline(&cubicsplineFootAy1_wf, currentTime);
		}
		else if ((currentTime > (ratioSwing_y[0] * swingTime)) &&
				 (currentTime <= ((ratioSwing_y[0] + ratioSwing_y[1]) * swingTime)))
		{
			Swing_y_wF = CubicSpline(&cubicsplineFootAy2_wf, currentTime - ratioSwing_y[0] * swingTime);
		}
		else if ((currentTime > ((ratioSwing_y[0] + ratioSwing_y[1]) * swingTime)) &&
				 (currentTime <= swingTime))
		{
			Swing_y_wF = CubicSpline(&cubicsplineFootAy3_wf, currentTime - (ratioSwing_y[0] + ratioSwing_y[1]) * swingTime);
		}
		else
		{
			Swing_y_wF = CubicSpline(&cubicsplineFootAy3_wf, ratioSwing_y[2] * swingTime);
		}
		// swing foot z
		if (currentTime <= (ratioSwing_z[0] * swingTime))
		{
            Swing_z_wF = foot_toe_x*sin(Swing_P_wF);
		}
        else if (currentTime > (ratioSwing_z[0] * swingTime) && currentTime - ratioSwing_z[0] * swingTime <= (T_circle - ratioSwing_z[0] * swingTime) / 2)
        {
            Swing_z_wF = CubicSpline(&cubicsplineFootAz1_wf, currentTime - ratioSwing_z[0] * swingTime);
        }
        else if (currentTime - ratioSwing_z[0] * swingTime > (T_circle - ratioSwing_z[0] * swingTime) / 2 && currentTime <= T_circle)
        {
            Swing_z_wF = CubicSpline(&cubicsplineFootAz2_wf, currentTime - (T_circle - ratioSwing_z[0] * swingTime) / 2 - ratioSwing_z[0] * swingTime);
        }
        else
        {
            // if (currentTime >= ratioSwing_z[1] * T_circle)
            // {
            //     Swing_z_wF = 0;
            // }
            // else
            {
                Swing_z_wF = CubicSpline(&cubicsplineFootAz2_wf, (T_circle - ratioSwing_z[0] * swingTime) / 2);
            }
        }

        // TransformPtoS(plannedCoM[StepCount].CoM_x_RelaToP[PendulumCount], plannedCoM[StepCount].CoM_y_RelaToP[PendulumCount], &PosPara.Torso_x, &PosPara.Torso_y); // using comx stepbystep

        // world frame
        PosPara_wF.Torso_x = plannedCoM_wF[StepCount].CoMx[PendulumCount];
        PosPara_wF.Torso_y = plannedCoM_wF[StepCount].CoMy[PendulumCount];

        if (StepPhase == RightStance)
        {
            PosPara_wF.Lfoot_x = Swing_x_wF;
            PosPara_wF.Lfoot_y = Swing_y_wF;
            PosPara_wF.Lfoot_z = Swing_z_wF;
            PosPara_wF.Lfoot_P = Swing_P_wF;
            PosPara_wF.Lfoot_Y = Swing_Y_wF;

            PosPara_wF.Rfoot_x = footPrint[StepCount][0];
            PosPara_wF.Rfoot_y = footPrint[StepCount][1];
            PosPara_wF.Rfoot_z = 0;
            PosPara_wF.Rfoot_R = 0;
            PosPara_wF.Rfoot_P = 0;
        }
        else if (StepPhase == LeftStance)
        {
            PosPara_wF.Lfoot_x = footPrint[StepCount][0];
            PosPara_wF.Lfoot_y = footPrint[StepCount][1];
            PosPara_wF.Lfoot_z = 0;
            PosPara_wF.Lfoot_R = 0;
            PosPara_wF.Lfoot_P = 0;

            PosPara_wF.Rfoot_x = Swing_x_wF;
            PosPara_wF.Rfoot_y = Swing_y_wF;
            PosPara_wF.Rfoot_z = Swing_z_wF;
            PosPara_wF.Rfoot_P = Swing_P_wF;
            PosPara_wF.Rfoot_Y = Swing_Y_wF;
        }

        refComVel[0] = V0_x_RelaToP[PendulumCount]; //for debug
        refComVel[1] = V0_y_RelaToP[PendulumCount];
    }

    // zAdjustForHumanLike(footPrint[StepCount + 1][0] - footPrint[StepCount][0]);
    zAdjustForHumanLike(0.16);
    CommandPos_wF = PosPara_wF;
}

void LIPMWalk::computeEstimatedPosture()
{
    //根据测量关节角度正解，得测量值
    ForwardKinematics(measuredJointValue);
    measuredLeftToCom.x() = -LeftLegPosture(0, 3);
    measuredLeftToCom.y() = -LeftLegPosture(1, 3);
    measuredLeftToCom.z() = -LeftLegPosture(2, 3);
    measuredRightToCom.x() = -RightLegPosture(0, 3);
    measuredRightToCom.y() = -RightLegPosture(1, 3);
    measuredRightToCom.z() = -RightLegPosture(2, 3);

    //调试
    if (StepPhase == LeftStance)
    {
        measuredComVelocity.x() = (estimatedLeftToCom.x() - lastEstimatedLeftToCom.x()) / timeStep;
        measuredComVelocity.y() = (estimatedLeftToCom.y() - lastEstimatedLeftToCom.y()) / timeStep;
    }
    else if (StepPhase == RightStance)
    {
        measuredComVelocity.x() = (estimatedRightToCom.x() - lastEstimatedRightToCom.x()) / timeStep;
        measuredComVelocity.y() = (estimatedRightToCom.y() - lastEstimatedRightToCom.y()) / timeStep;
    }
    else if (StepPhase == DoubleSupport)
    {
        measuredComVelocity.x() = (estimatedLeftToCom.x() + estimatedRightToCom.x() - lastEstimatedLeftToCom.x() - lastEstimatedRightToCom.x()) / timeStep / 2;
        measuredComVelocity.y() = (estimatedLeftToCom.y() + estimatedRightToCom.y() - lastEstimatedLeftToCom.y() - lastEstimatedRightToCom.y()) / timeStep / 2;
    }

    //根据上一次发送的关节角度正解，得预期值
    ForwardKinematics(jointValue);
    expectedLeftToCom.x() = -LeftLegPosture(0, 3);
    expectedLeftToCom.y() = -LeftLegPosture(1, 3);
    expectedLeftToCom.z() = -LeftLegPosture(2, 3);
    expectedRightToCom.x() = -RightLegPosture(0, 3);
    expectedRightToCom.y() = -RightLegPosture(1, 3);
    expectedRightToCom.z() = -RightLegPosture(2, 3);

    expectedComVelocity.x() = (PosPara.Torso_x - LastPosPara.Torso_x) / timeStep;
    expectedComVelocity.y() = (PosPara.Torso_y - LastPosPara.Torso_y) / timeStep;
    //V0_y_RelaToP[PendulumCount];

    if (lastExpectedLeftToCom.z() == 0.)
    {
        estimatedLeftToCom = expectedLeftToCom;
        estimatedRightToCom = expectedRightToCom;
        estimatedComVelocity = expectedComVelocity;

        covX << sqr(observerProcessDeviation[0]), 0, observerProcessDeviation[0] * observerProcessDeviation[2],
            0, sqr(observerProcessDeviation[0]), observerProcessDeviation[0] * observerProcessDeviation[2],
            observerProcessDeviation[0] * observerProcessDeviation[2], observerProcessDeviation[0] * observerProcessDeviation[2], sqr(observerProcessDeviation[2]);

        covY << sqr(observerProcessDeviation[1]), 0, observerProcessDeviation[1] * observerProcessDeviation[3],
            0, sqr(observerProcessDeviation[1]), observerProcessDeviation[1] * observerProcessDeviation[3],
            observerProcessDeviation[1] * observerProcessDeviation[3], observerProcessDeviation[1] * observerProcessDeviation[3], sqr(observerProcessDeviation[3]);
    }
    else
    {
        lastEstimatedLeftToCom = estimatedLeftToCom;
        lastEstimatedRightToCom = estimatedRightToCom;
        estimatedLeftToCom += expectedLeftToCom - lastExpectedLeftToCom;
        estimatedRightToCom += expectedRightToCom - lastExpectedRightToCom;
        estimatedComVelocity = expectedComVelocity;
    }

    static const Eigen::Matrix3d c = Eigen::Matrix3d::Identity();
    static const Eigen::Matrix3d cTransposed = c.transpose();
    Eigen::Matrix3d a = Eigen::Matrix3d::Identity();

    if (StepPhase == LeftStance)
        a(0, 2) = timeStep;
    else if (StepPhase == RightStance)
        a(1, 2) = timeStep;
    else if (StepPhase == DoubleSupport)
    {
        a(0, 2) = timeStep;
        a(1, 2) = timeStep;
    }

    /*if(pendulumPlayer.phase.type == PhaseType::leftSupportPhase)
            a(0, 2) = theFrameInfo.cycleTime;
    else if(pendulumPlayer.phase.type == PhaseType::rightSupportPhase)
            a(1, 2) = theFrameInfo.cycleTime;*/

    covX = a * covX * a.transpose();
    covY = a * covY * a.transpose();

    covX(0, 0) += sqr(observerProcessDeviation[0]);
    covX(1, 1) += sqr(observerProcessDeviation[0]);
    covX(2, 2) += sqr(observerProcessDeviation[2]);
    covY(0, 0) += sqr(observerProcessDeviation[1]);
    covY(1, 1) += sqr(observerProcessDeviation[1]);
    covY(2, 2) += sqr(observerProcessDeviation[3]);

    Eigen::Matrix3d covXPlusSensorCov = c * covX * cTransposed;
    covXPlusSensorCov(0, 0) += sqr(observerMeasurementDeviation[0]);
    covXPlusSensorCov(1, 1) += sqr(observerMeasurementDeviation[0]);
    covXPlusSensorCov(2, 2) += sqr(2 * observerMeasurementDeviation[0]);

    Eigen::Matrix3d covYPlusSensorCov = c * covY * cTransposed;
    covYPlusSensorCov(0, 0) += sqr(observerMeasurementDeviation[1]);
    covYPlusSensorCov(1, 1) += sqr(observerMeasurementDeviation[1]);

    covYPlusSensorCov(2, 2) += sqr(2 * observerMeasurementDeviation[1]);

    Eigen::Matrix3d kalmanGainX = covX * cTransposed * covXPlusSensorCov.inverse();
    covX -= kalmanGainX * c * covX;
    Eigen::Vector3d correctionX = kalmanGainX *
                                  Eigen::Vector3d(measuredLeftToCom.x() - estimatedLeftToCom.x(),
                                                  measuredRightToCom.x() - estimatedRightToCom.x(),
                                                  measuredComVelocity.x() - estimatedComVelocity.x());

    Eigen::Matrix3d kalmanGainY = covY * cTransposed * covYPlusSensorCov.inverse();
    covY -= kalmanGainY * c * covY;
    Eigen::Vector3d correctionY = kalmanGainY *
                                  Eigen::Vector3d(measuredLeftToCom.y() - estimatedLeftToCom.y(),
                                                  measuredRightToCom.y() - estimatedRightToCom.y(),
                                                  measuredComVelocity.y() - estimatedComVelocity.y());

    estimatedLeftToCom.x() += correctionX[0];
    estimatedRightToCom.x() += correctionX[1];
    estimatedComVelocity.x() += correctionX[2];

    estimatedLeftToCom.y() += correctionY[0];
    estimatedRightToCom.y() += correctionY[1];
    estimatedComVelocity.y() += correctionY[2];

    lastExpectedLeftToCom = expectedLeftToCom;
    lastExpectedRightToCom = expectedRightToCom;
    lastExpectedComVelocity = expectedComVelocity;
}

void LIPMWalk::GroundContactDetect()
{

    LastContactState = ContactState;
    int ContactPoint_L = 0, ContactPoint_R = 0;
    for (int i = 0; i < 4; i++)
    {
        if (FSR_L[i] > LFOOT_FSR_THRESHOLD)
            ContactPoint_L++;
        if (FSR_R[i] > RFOOT_FSR_THRESHOLD)
            ContactPoint_R++;
    }
    if (ContactPoint_L > 0 && ContactPoint_R > 0)
        ContactState = DoubleContact;
    else if ((ContactPoint_L > 0) && (ContactPoint_R == 0))
        ContactState = LeftContact;
    else if ((ContactPoint_R > 0) && (ContactPoint_L == 0))
        ContactState = RightContact;
    else
        ContactState = ContactState; //ContactState = UnstableContact;

    // if(ContactPoint_L>0 && ContactPoint_R>0)
    // 	printf("double contact\n");
    // else if(ContactPoint_L>0)
    // 	printf("lfoot contact\n");
    // else if(ContactPoint_R>0)
    // 	printf("rfoot contact\n");
    // else
    // 	printf("no contact\n");
}

void LIPMWalk::updateStepPhase()
{

    ForwardKinematics(measuredJointValue);
    computerCurrentPosture();
    GroundContactDetect();

    static int TakeOffCount = 0;
    PhaseChange = NoChange;

    //速度满足、压力满足，即切换到单足支撑
    if (StepPhase == DoubleSupport)
    {

        if (StepCount == StepCountTarget) //from double stance to  stop
        {
            // if(LastStepPhase == RightStance&&CurrentPos_wF.Torso_y > 0.) //TODO only consider go straight
            if (LastStepPhase == RightStance && (DScount * timeStep > (15.0 * T_dsp - 0.0001))) // stopT_dsp
            {
                StepCount++;
                printf("stopL\n");
            }
            else if (LastStepPhase == LeftStance && (DScount * timeStep > (15.0 * T_dsp - 0.0001))) // stopT_dsp
            {
                StepCount++;
                printf("stopR\n");
            }
        }
        else if (StepCount == 0)
        {
            Eigen::Vector3d commandTorsoInW, commandTorsoInP;
            commandTorsoInW << PosPara_wF.Torso_x, PosPara_wF.Torso_y, PosPara_wF.Torso_Y;
            commandTorsoInP = convertVecInWToP(commandTorsoInW, footPrint[StepCount + 1]);

            // if(LastStepPhase == RightStance&&PosPara.Torso_y >fabs(DSP_y)-0.001 ){//CurrentPos.Torso_y >fabs(DSP_y)  //fabs(PosPara.Torso_y - DSP_y)<0.001
            // if(LastStepPhase == RightStance&&PosPara_wF.Torso_y >(plannedCoM_wF[StepCount+1].CoMy[0])-0.001 ){//CurrentPos.Torso_y >fabs(DSP_y)  //fabs(PosPara.Torso_y - DSP_y)<0.001
            // if(LastStepPhase == RightStance&&(DScount*timeStep>(2*T_dsp-0.01))){
            if (LastStepPhase == RightStance && commandTorsoInP(1) > ((CubicSpline(&cubicsplineAy_InP, firstStartTimeCoff * T_dsp)) - 0.001))
            { //CurrentPos.Torso_y >fabs(DSP_y)  //fabs(PosPara.Torso_y - DSP_y)<0.001
                std::cout << "phase change Torso_y:  " << PosPara_wF.Torso_y << "   " << plannedCoM_wF[StepCount + 1].CoMy[0] << std::endl;
                std::cout << "phase change INppp_y:  " << commandTorsoInP(1) << "   " << ((CubicSpline(&cubicsplineAy_InP, 2.0 * T_dsp))) << std::endl;

                LastStepPhase = StepPhase;
                StepPhase = LeftStance;
                PhaseChange = DtoL;
                StepCount++;

                printf("DtoL\n");
            }
            // else if(LastStepPhase == LeftStance&&PosPara_wF.Torso_y <(plannedCoM_wF[StepCount+1].CoMy[0])+0.001){//  //fabs(PosPara.Torso_y + DSP_y)<0.001
            // else if(LastStepPhase == LeftStance&&(DScount*timeStep>(2*T_dsp-0.01))){
            else if (LastStepPhase == LeftStance && commandTorsoInP(1) < ((CubicSpline(&cubicsplineAy_InP, firstStartTimeCoff * T_dsp)) + 0.001))
            { //  //fabs(PosPara.Torso_y + DSP_y)<0.001
                std::cout << "phase change Torso_y:  " << PosPara_wF.Torso_y << "   " << plannedCoM_wF[StepCount + 1].CoMy[0] << std::endl;
                std::cout << "phase change INppp_y:  " << commandTorsoInP(1) << "   " << ((CubicSpline(&cubicsplineAy_InP, 2.0 * T_dsp))) << std::endl;
                LastStepPhase = StepPhase;
                StepPhase = RightStance;
                PhaseChange = DtoR;
                StepCount++;

                printf("DtoR\n");
            }
            TakeOffCount = 0;
        }
        else
        {
            Eigen::Vector3d commandTorsoInW, commandTorsoInP;
            commandTorsoInW << PosPara_wF.Torso_x, PosPara_wF.Torso_y, PosPara_wF.Torso_Y;
            commandTorsoInP = convertVecInWToP(commandTorsoInW, footPrint[StepCount + 1]);

            // if(LastStepPhase == RightStance&&PosPara.Torso_y >fabs(DSP_y)-0.001 ){//CurrentPos.Torso_y >fabs(DSP_y)  //fabs(PosPara.Torso_y - DSP_y)<0.001
            // if(LastStepPhase == RightStance&&PosPara_wF.Torso_y >(plannedCoM_wF[StepCount+1].CoMy[0])-0.001 ){//CurrentPos.Torso_y >fabs(DSP_y)  //fabs(PosPara.Torso_y - DSP_y)<0.001
            // if(LastStepPhase == RightStance&&(DScount*timeStep>(2*T_dsp-0.01))){
            if (LastStepPhase == RightStance && commandTorsoInP(1) > ((CubicSpline(&cubicsplineAy_InP, 2 * T_dsp)) - 0.001))
            { //CurrentPos.Torso_y >fabs(DSP_y)  //fabs(PosPara.Torso_y - DSP_y)<0.001
                std::cout << "phase change Torso_y:  " << PosPara_wF.Torso_y << "   " << plannedCoM_wF[StepCount + 1].CoMy[0] << std::endl;
                std::cout << "phase change INppp_y:  " << commandTorsoInP(1) << "   " << ((CubicSpline(&cubicsplineAy_InP, 2.0 * T_dsp))) << std::endl;

                LastStepPhase = StepPhase;
                StepPhase = LeftStance;
                PhaseChange = DtoL;
                StepCount++;

                printf("DtoL\n");
            }
            // else if(LastStepPhase == LeftStance&&PosPara_wF.Torso_y <(plannedCoM_wF[StepCount+1].CoMy[0])+0.001){//  //fabs(PosPara.Torso_y + DSP_y)<0.001
            // else if(LastStepPhase == LeftStance&&(DScount*timeStep>(2*T_dsp-0.01))){
            else if (LastStepPhase == LeftStance && commandTorsoInP(1) < ((CubicSpline(&cubicsplineAy_InP, 2.0 * T_dsp)) + 0.001))
            { //  //fabs(PosPara.Torso_y + DSP_y)<0.001
                std::cout << "phase change Torso_y:  " << PosPara_wF.Torso_y << "   " << plannedCoM_wF[StepCount + 1].CoMy[0] << std::endl;
                std::cout << "phase change INppp_y:  " << commandTorsoInP(1) << "   " << ((CubicSpline(&cubicsplineAy_InP, 2.0 * T_dsp))) << std::endl;
                LastStepPhase = StepPhase;
                StepPhase = RightStance;
                PhaseChange = DtoR;
                StepCount++;

                printf("DtoR\n");
            }
            TakeOffCount = 0;
        }
    }

    //CoM位置满足 或者 触地 ，即切换到双足支撑
    else if (StepPhase == LeftStance)
    {
        if (ContactState == LeftContact)
        {
            TakeOffCount++;
        }
    }
    else if (StepPhase == RightStance)
    {
        if (ContactState == RightContact)
        {
            TakeOffCount++;
        }
    }

    if (ContactState != DoubleContact)
        DoubleContactCount = 0;

    if (TakeOffCount >= (cpWalk_lipm->stepTime / cpWalk_lipm->timeStep) * 0.3)
    { //3  StepPhase持续时长满足
        if (ContactState == DoubleContact)
        {

            DoubleContactCount++;
            if (DoubleContactCount == 1)
            {
                DoubleContactCount = 0;

                LastStepPhase = StepPhase;

                if (LastStepPhase == LeftStance)
                {
                    PhaseChange = LtoD;
                    // printf("LtoD\n");
                    std::cout << "LtoD" << std::endl;
                }
                else if (LastStepPhase == RightStance)
                {
                    PhaseChange = RtoD;
                    // printf("RtoD\n");
                    std::cout << "RtoD" << std::endl;
                }

                StepPhase = DoubleSupport;
                TakeOffCount = 0;

                // StepCount++;

                if (StepCount != StepCountTarget)
                {
                    coordiSInWorld[0] = coordiSInWorld[0] + 2 * WayPoint_X0[StepCount - 1];
                    coordiSInWorld[1] = 0.0;
                }
                else
                {
                    coordiSInWorld[0] = coordiSInWorld[0] + WayPoint_X0[StepCount - 1];
                    coordiSInWorld[1] = 0.0;
                }
                std::cout << "coordiSInWorld:" << std::endl
                          << coordiSInWorld.transpose() << std::endl;
            }
        }
    }
}

void LIPMWalk::updateStepParameter()
{
    if (StepCount > StepCountTarget)
        return;

    if (PhaseChange == NoChange)
        return;

    if (PhaseChange == DtoL || PhaseChange == DtoR)
        return;

    // DSvelo_x = V0_x_RelaToP[PendulumCount];
    // DSvelo_y = V0_y_RelaToP[PendulumCount];

    PendulumCountEnd = PendulumCount;
    PendulumCount = 0;
    RobotYaw_Old = RobotYaw_Present;
    RobotYaw_Present = RobotYaw_New;
    RobotYaw_New = WayPoint_Yaw[StepCount];

    // X0 = WayPoint_X0[StepCount];
    // Y0 = WayPoint_Y0[StepCount];

    // double sinHx = sinh(Step_TC_x*T_circle);
    // double sinHy = sinh(Step_TC_y*T_circle);
    // double cosHx = cosh(Step_TC_x*T_circle);
    // double cosHy = cosh(Step_TC_y*T_circle);

    // double kx = Step_TC_x*(1 + cosHx)/sinHx;
    // double ky = -Step_TC_y*(1 - cosHy)/sinHy;
    // DSP_x = X0/(1+1/(kx*T_dsp));//双足支撑相重心运动距离的一半
    // DSP_y = Y0/(1+1/(ky*T_dsp));
    // // DSP_x = X0/4.;//双足支撑相重心运动距离的一半
    // // DSP_y = Y0/6.;
    // X0 -= DSP_x;
    // Y0 -= DSP_y;

    // if(LastStepPhase == LeftStance){

    // 	double Vx = (X0*Step_TC_x*(1+cosHx)/sinHx);
    // 	double Vx_end = Vx;
    // 	F_right = (Vx_end-Vx*cosHx)/(Step_TC_x*sinHx);
    // 	CoM_x_RelaToP[0] = F_right;
    // 	V0_x_RelaToP[0] = Vx;

    // 	double Vy = (Y0*(Step_TC_y)*(1-cosHy)/sinHy);
    // 	double Vy_end = -Vy;
    // 	D_right = (Vy_end - Vy*cosHy)/(Step_TC_y*sinHy);
    // 	CoM_y_RelaToP[0] = D_right;
    // 	V0_y_RelaToP[0] = Vy;

    // }
    // else if(LastStepPhase == RightStance){

    // 	double Vx = (X0*Step_TC_x*(1+cosHx)/sinHx);
    // 	double Vx_end = Vx;
    // 	F_left = (Vx_end-Vx*cosHx)/(Step_TC_x*sinHx);
    // 	CoM_x_RelaToP[0] = F_left;
    // 	V0_x_RelaToP[0] = Vx;

    // 	double Vy = -(Y0*(Step_TC_y)*(1-cosHy)/sinHy);
    // 	double Vy_end = -Vy;
    // 	D_left = (Vy_end - Vy*cosHy)/(Step_TC_y*sinHy);
    // 	CoM_y_RelaToP[0] = D_left;
    // 	V0_y_RelaToP[0] = Vy;
    // }
    std::cout << "+++++++++real StepCount now:" << StepCount << std::endl;
    // if(StepCount == 0 )  //for x direction start
    // {
    // 	double Vx = (X0*Step_TC_x*(1-cosHx/3.)/sinHx);//(X0*Step_TC_x/sinHx);//
    // 	CoM_x_RelaToP[0] = X0/3.;//0.;//
    // 	V0_x_RelaToP[0] = Vx;
    // 	// printf("Vx: %jd de f\n",Vx);
    // }

    // if(StepCount == StepCountTarget-1)  //for x direction stop
    // {
    // 	double Vx = (X0*Step_TC_x*cosHx/sinHx);//(Step_TC_x*(DSP_x*cosHx)/sinHx);//
    // 	CoM_x_RelaToP[0] = -X0;//0.;//
    // 	V0_x_RelaToP[0] = Vx;
    // 	// printf("Vx: %f\n",Vx);
    // }

    printf("real  X0 = %f    Y0 = %f     DSP_x = %f    DSP_y = %f   T_circle = %f\n", X0, Y0, DSP_x, DSP_y, T_circle);
    // printf("F_left = %f  F_right = %f D_left = %f  D_right = %f\n",F_left,  F_right, D_left, D_right);
}

void LIPMWalk::LoadPlanDateFromCP(void)
{
    cpWalk_lipm = CPWalking5::GetInstance();

    // footPrint.clear();
    while (!cpWalk_lipm->footPrintOutPut.empty())
    {
        footPrint.push_back(cpWalk_lipm->footPrintOutPut.front());
        // std::cout << "LoadPlanDateFromCP() fp Loaded: " << cpWalk_lipm->footPrintOutPut.front() <<endl;
        cpWalk_lipm->footPrintOutPut.erase(cpWalk_lipm->footPrintOutPut.begin());
    }

    CoM_w_frame temp_comL;
    // cpWalk_lipm->CoM_w_frame temp_com;
    // plannedCoM_wF.clear();
    while (!cpWalk_lipm->plannedCoM_wF_out.empty())
    {

        for (int j = 0; j < (cpWalk_lipm->stepTime / cpWalk_lipm->timeStep) + 1; j++)
        {
            temp_comL.CoMx[j] = cpWalk_lipm->plannedCoM_wF_out.front().CoMx[j];
            temp_comL.CoMy[j] = cpWalk_lipm->plannedCoM_wF_out.front().CoMy[j];
            temp_comL.V0_x[j] = cpWalk_lipm->plannedCoM_wF_out.front().V0_x[j];
            temp_comL.V0_y[j] = cpWalk_lipm->plannedCoM_wF_out.front().V0_y[j];
        }
        plannedCoM_wF.push_back(temp_comL);
        cpWalk_lipm->plannedCoM_wF_out.erase(cpWalk_lipm->plannedCoM_wF_out.begin());
    }
}

void LIPMWalk::PatternInit()
{

    // LastStepPhase = DoubleSupport;
    // StepPhase = LeftStance;
    // PhaseChange = DtoL;
    // updateStepParameter();

    cpWalk_lipm = CPWalking5::GetInstance();

    if (cpWalk_lipm->startStance == cpWalk_lipm->LEFT_FOOT_START)
    {
        LastStepPhase = LeftStance;
        StepPhase = DoubleSupport;
        PhaseChange = LtoD;
        updateStepParameter();
        std::cout << "Left start" << std::endl;
    }
    else
    {
        LastStepPhase = RightStance;
        StepPhase = DoubleSupport;
        PhaseChange = RtoD;
        updateStepParameter();
        std::cout << "Right Start start" << std::endl;
    }

    // LastStepPhase = DoubleSupport;
    // StepPhase = RightStance;
    // PhaseChange = DtoR;
    // updateStepParameter();

    // LastStepPhase = RightStance;
    // StepPhase = DoubleSupport;
    // PhaseChange = RtoD;
    // updateStepParameter();

    // PhaseChange = NoChange;
    RobotState = Walk_stand;
    DScount = 0; //6;
    lastDScount = 15;

    DSvelo_x = V0_x_RelaToP[0];
    DSvelo_y = V0_y_RelaToP[0];
    // printf("DSvelo_x   =  %f  DSvelo_y  =  %f   \n", DSvelo_x, DSvelo_y);

    ForwardKinematics(jointValue);
    computerCurrentPosture();
    TouchPos = CurrentPos;
    PosPara = CurrentPos;
    LastPosPara = PosPara;

    CurrentPos_wF.Torso_Y = 0;
    TouchPos_wF = CurrentPos_wF;
    PosPara_wF = CurrentPos_wF;
    LastPosPara_wF = PosPara_wF;

    // TouchPos.Torso_x = -DSP_x;
    // TouchPos.Torso_y = -DSP_y;

    cubicsplinePx << TouchPos.Torso_x, TouchPos.Torso_x + X0 / 3., 0., V0_x_RelaToP[0], 0, 0; //

    cubicsplinePx_wF << TouchPos_wF.Torso_x, plannedCoM_wF[StepCount + 1].CoMx[0], 0., plannedCoM_wF[1].V0_x[0], 0, 0; //
    // cubicsplinePx_wF<<TouchPos_wF.Torso_x,plannedCoM_wF[1].CoMx[0], 0., plannedCoM_wF[1].V0_x[0], 0, 0;//
    cubicsplinePyaw_wF << TouchPos_wF.Torso_Y, footPrint[StepCount + 1][2] * Util::TO_RADIAN, 0, 0, 0, 0; //TODO: check if correct

    // cubicsplinePx<<TouchPos.Torso_x, DSP_x, estimatedComVelocity.x(), V0_x_RelaToP[0], 0, 0;

    // add for calc in p

    Eigen::Vector3d torso_begin_pos_wf, torso_end_pos_wf, torso_begin_pos_p, torso_end_pos_p;
    Eigen::Vector2d torso_begin_spd_wf, torso_begin_spd_p, torso_end_spd_wf, torso_end_spd_p;
    torso_begin_pos_wf << TouchPos_wF.Torso_x, TouchPos_wF.Torso_y, TouchPos_wF.Torso_Y;

    torso_begin_pos_p = convertVecInWToP(torso_begin_pos_wf, footPrint[StepCount + 1]);

    torso_end_pos_wf << plannedCoM_wF[StepCount + 1].CoMx[0], plannedCoM_wF[StepCount + 1].CoMy[0], 0; // Yaw is not using here

    torso_end_pos_p = convertVecInWToP(torso_end_pos_wf, footPrint[StepCount + 1]);

    torso_begin_spd_wf << estimatedComVelocityInWorld.x(), estimatedComVelocityInWorld.y(); // Yaw is not using in P frame; Using Yaw all in world frame;

    torso_begin_spd_p = convertVecInWToPVelocity(torso_begin_spd_wf, footPrint[StepCount + 1]);

    torso_end_spd_wf << plannedCoM_wF[StepCount + 1].V0_x[0], plannedCoM_wF[StepCount + 1].V0_y[0];

    torso_end_spd_p = convertVecInWToPVelocity(torso_end_spd_wf, footPrint[StepCount + 1]);

    cubicsplinePx_InP << torso_begin_pos_p(0), torso_end_pos_p(0), torso_begin_spd_p(0), torso_end_spd_p(0), 0, 0;

    cubicsplinePy_InP << torso_begin_pos_p(1), torso_end_pos_p(1), torso_begin_spd_p(1), torso_end_spd_p(1), 0, 0;
    // ----end for add for calc in P
    // ROS_WARN("Torso Begin wf");
    std::cout << torso_begin_pos_wf << std::endl;

    if (PhaseChange == LtoD)
    {

        cubicsplinePy << TouchPos.Torso_y, -DSP_y, estimatedComVelocity.y(), V0_y_RelaToP[0], 0, 0;
        cubicsplinePy_wF << TouchPos_wF.Torso_y, plannedCoM_wF[1].CoMy[0], estimatedComVelocity.y(), plannedCoM_wF[1].V0_y[0], 0, 0;

        // std::cout << "check poly paraL:  " << TouchPos.Torso_y << "  "<<TouchPos_wF.Torso_y << "  " << -DSP_y <<"  "<<plannedCoM_wF[1].CoMy[0]<<endl;

        cpWalk_lipm = CPWalking5::GetInstance(); //TODO: don't know why
                                                 // std::cout << "comyCheck:  " << cpWalk_lipm->plannedCoM_wF_out[1].CoMy[0] << "  lipm COM:  " <<plannedCoM_wF[1].CoMy[0] <<endl;
    }
    else if (PhaseChange == RtoD)
    {
        cubicsplinePy << TouchPos.Torso_y, DSP_y, estimatedComVelocity.y(), V0_y_RelaToP[0], 0, 0;
        cubicsplinePy_wF << TouchPos_wF.Torso_y, plannedCoM_wF[1].CoMy[0], estimatedComVelocity.y(), plannedCoM_wF[1].V0_y[0], 0, 0;

        // std::cout << "comyCheck:  " << cpWalk_lipm->plannedCoM_wF_out[1].CoMy[0] << "lipm COM:  " <<plannedCoM_wF[1].CoMy[0] <<endl;
        // std::cout << "check poly paraR:  " << TouchPos.Torso_y << "  "<<TouchPos_wF.Torso_y << "  " << DSP_y <<"  "<<plannedCoM_wF[1].CoMy[0]<<endl;
    }

    // std::cout<< "TouchPos.Torso_x:"<<std::endl<< TouchPos.Torso_x<<std::endl;

    CubicSplineInit(&cubicsplinePx_InP, &cubicsplineAx_InP, firstStartTimeCoff * T_dsp);
    CubicSplineInit(&cubicsplinePy_InP, &cubicsplineAy_InP, firstStartTimeCoff * T_dsp);

    CubicSplineInit(&cubicsplinePx, &cubicsplineAx, firstStartTimeCoff * T_dsp);
    CubicSplineInit(&cubicsplinePy, &cubicsplineAy, firstStartTimeCoff * T_dsp);

    CubicSplineInit(&cubicsplinePx_wF, &cubicsplineAx_wF, firstStartTimeCoff * T_dsp);
    CubicSplineInit(&cubicsplinePy_wF, &cubicsplineAy_wF, firstStartTimeCoff * T_dsp);
    CubicSplineInit(&cubicsplinePyaw_wF, &cubicsplineAyaw_wF, firstStartTimeCoff * T_dsp);

    coordiSInWorld[0] = -WayPoint_X0[0];
    coordiSInWorld[1] = 0.0;

    measStanFootInWorld << 0., -footSeprate / 2.;

    lastMeasuredComInWorld.setZero();
    measuredComInWorld.setZero();
    estimatedComInWorld.setZero();
    estimatedComVelocityInWorld.setZero();
    measuredComVelocityInWorld.setZero();
    comRefInWorld.setZero();
    lastComRefInWorld.setZero();
    comvRefInWorld.setZero();

    double Qx[3] = {0};
    double Rx[3] = {0};
    double Qy[3] = {0};
    double Ry[3] = {0};
    if (runMode == 0)
    {
        Qx[0] = 1, Qx[1] = 2, Qx[2] = 1;
        Rx[0] = 1, Rx[1] = 1, Rx[2] = 1;
        Qy[0] = 0.5, Qy[1] = 2, Qy[2] = 1;
        Ry[0] = 1, Ry[1] = 1, Ry[2] = 1;
    }
    else
    {
        Qx[0] = 2, Qx[1] = 0.5, Qx[2] = 2;
        Rx[0] = 1, Rx[1] = 1, Rx[2] = 1;
        Qy[0] = 0.1, Qy[1] = 0.1, Qy[2] = 0.1;
        Ry[0] = 1, Ry[1] = 1, Ry[2] = 1;
    }
    torsofilterx = new Kalman(3, 3);
    torsofilterx->setQR(Qx, Rx);

    torsofiltery = new Kalman(3, 3);
    torsofiltery->setQR(Qy, Ry);
}

void LIPMWalk::offlineupdatePendulum(int CurrentStepCount, int currentPendulumCount)
{
    // if(StepCount > StepCountTarget)
    // 	return;

    // if (StepPhase == DoubleSupport)
    // 	return;
    // if(PendulumCount>=(int)(T_circle/timeStep)){
    // 	printf("\r									waiting!!!\r");
    // 	return;
    CurrentStepCount = CurrentStepCount + 1;
    plannedCoM[CurrentStepCount].CoM_y_RelaToP[currentPendulumCount + 1] = (plannedCoM[CurrentStepCount].CoM_y_RelaToP[currentPendulumCount] * cosh(Step_TC_y * timeStep) + plannedCoM[CurrentStepCount].V0_y_RelaToP[currentPendulumCount] / Step_TC_y * sinh(Step_TC_y * timeStep));
    plannedCoM[CurrentStepCount].V0_y_RelaToP[currentPendulumCount + 1] = (plannedCoM[CurrentStepCount].CoM_y_RelaToP[currentPendulumCount] * Step_TC_y * sinh(Step_TC_y * timeStep) + plannedCoM[CurrentStepCount].V0_y_RelaToP[currentPendulumCount] * cosh(Step_TC_y * timeStep));

    plannedCoM[CurrentStepCount].CoM_x_RelaToP[currentPendulumCount + 1] = (plannedCoM[CurrentStepCount].CoM_x_RelaToP[currentPendulumCount] * cosh(Step_TC_x * timeStep) + plannedCoM[CurrentStepCount].V0_x_RelaToP[currentPendulumCount] / Step_TC_x * sinh(Step_TC_x * timeStep));
    plannedCoM[CurrentStepCount].V0_x_RelaToP[currentPendulumCount + 1] = (plannedCoM[CurrentStepCount].CoM_x_RelaToP[currentPendulumCount] * Step_TC_x * sinh(Step_TC_x * timeStep) + plannedCoM[CurrentStepCount].V0_x_RelaToP[currentPendulumCount] * cosh(Step_TC_x * timeStep));

    // std::cout<< "CoM_x_RelaToP["<<currentPendulumCount<<"] = "<<plannedCoM[CurrentStepCount].CoM_x_RelaToP[currentPendulumCount]<<"            CoM_y_RelaToP["<<currentPendulumCount<<"] = "<<plannedCoM[CurrentStepCount].CoM_y_RelaToP[currentPendulumCount]<<endl;

    double comxInS, comyInS;
    SimTransformPtoS(plannedCoM[CurrentStepCount].CoM_x_RelaToP[currentPendulumCount + 1], plannedCoM[CurrentStepCount].CoM_y_RelaToP[currentPendulumCount + 1], &comxInS, &comyInS);
    Eigen::Vector2d comInS, comInW;
    comInS << comxInS, comyInS;
    comInW = simconvertVecInSToWorld(comInS);

    // std::cout << "comInW: " << comInW[0] << "  " << comInW[1] << std::endl;
    // std::cout << "" << comInW[0] << "  " << comInW[1] << std::endl;

    plannedCoM_wF[CurrentStepCount].CoMx[currentPendulumCount + 1] = comInW[0];
    plannedCoM_wF[CurrentStepCount].CoMy[currentPendulumCount + 1] = comInW[1];
    plannedCoM_wF[CurrentStepCount].V0_x[currentPendulumCount + 1] = plannedCoM[CurrentStepCount].V0_x_RelaToP[currentPendulumCount + 1];
    plannedCoM_wF[CurrentStepCount].V0_y[currentPendulumCount + 1] = plannedCoM[CurrentStepCount].V0_y_RelaToP[currentPendulumCount + 1]; //TODO considier frame convert

    // std::cout << "max ped count : "<<currentPendulumCount+1<<endl;
}

void LIPMWalk::offlineStepParaInit(int CurrentStepCount)
{
    // vitual new step

    VirtualPendulumCount = 0;
    RobotYaw_Old = RobotYaw_Present;
    RobotYaw_Present = RobotYaw_New;
    RobotYaw_New = WayPoint_Yaw[CurrentStepCount];

    X0 = WayPoint_X0[CurrentStepCount];
    Y0 = WayPoint_Y0[CurrentStepCount];

    double sinHx = sinh(Step_TC_x * T_circle);
    double sinHy = sinh(Step_TC_y * T_circle);
    double cosHx = cosh(Step_TC_x * T_circle);
    double cosHy = cosh(Step_TC_y * T_circle);

    double kx = Step_TC_x * (1 + cosHx) / sinHx;
    double ky = -Step_TC_y * (1 - cosHy) / sinHy;
    DSP_x = X0 / (1 + 1 / (kx * T_dsp)); //双足支撑相重心运动距离的一半
    DSP_y = Y0 / (1 + 1 / (ky * T_dsp));
    // DSP_x = X0/4.;//双足支撑相重心运动距离的一半
    // DSP_y = Y0/6.;
    X0 -= DSP_x;
    Y0 -= DSP_y;

    if (VirtualLastStepPhase == LeftStance)
    {
        std::cout << "VirtualLastStepPhase == LeftStance" << std::endl;

        double Vx = (X0 * Step_TC_x * (1 + cosHx) / sinHx);
        double Vx_end = Vx;
        F_right = (Vx_end - Vx * cosHx) / (Step_TC_x * sinHx);
        plannedCoM[CurrentStepCount + 1].CoM_x_RelaToP[0] = F_right;
        plannedCoM[CurrentStepCount + 1].V0_x_RelaToP[0] = Vx;

        double Vy = (Y0 * (Step_TC_y) * (1 - cosHy) / sinHy);
        double Vy_end = -Vy;
        D_right = (Vy_end - Vy * cosHy) / (Step_TC_y * sinHy);
        plannedCoM[CurrentStepCount + 1].CoM_y_RelaToP[0] = D_right;
        plannedCoM[CurrentStepCount + 1].V0_y_RelaToP[0] = Vy;

        std::cout << " D_right: " << D_right << std::endl;
    }
    else if (VirtualLastStepPhase == RightStance)
    {

        std::cout << "VirtualLastStepPhase == RightStance" << std::endl;
        double Vx = (X0 * Step_TC_x * (1 + cosHx) / sinHx);
        double Vx_end = Vx;
        F_left = (Vx_end - Vx * cosHx) / (Step_TC_x * sinHx);
        plannedCoM[CurrentStepCount + 1].CoM_x_RelaToP[0] = F_left;
        plannedCoM[CurrentStepCount + 1].V0_x_RelaToP[0] = Vx;

        double Vy = -(Y0 * (Step_TC_y) * (1 - cosHy) / sinHy);
        double Vy_end = -Vy;
        D_left = (Vy_end - Vy * cosHy) / (Step_TC_y * sinHy);
        plannedCoM[CurrentStepCount + 1].CoM_y_RelaToP[0] = D_left;
        plannedCoM[CurrentStepCount + 1].V0_y_RelaToP[0] = Vy;

        std::cout << " D_left: " << D_left << std::endl;
    }

    if (CurrentStepCount == 0) //for x direction start
    {
        double Vx = (X0 * Step_TC_x * (1 - cosHx / 3.) / sinHx);     //(X0*Step_TC_x/sinHx);//
        plannedCoM[CurrentStepCount + 1].CoM_x_RelaToP[0] = X0 / 3.; //0.;//
        plannedCoM[CurrentStepCount + 1].V0_x_RelaToP[0] = Vx;
        // printf("Vx: %jd de f\n",Vx);
    }

    if (CurrentStepCount == StepCountTarget - 1) //for x direction stop
    {
        double Vx = (X0 * Step_TC_x * cosHx / sinHx);            //(Step_TC_x*(DSP_x*cosHx)/sinHx);//
        plannedCoM[CurrentStepCount + 1].CoM_x_RelaToP[0] = -X0; //0.;//
        plannedCoM[CurrentStepCount + 1].V0_x_RelaToP[0] = Vx;
        // printf("Vx: %f\n",Vx);
    }

    double comxInS, comyInS;

    // std::cout << " comInP:  " << plannedCoM[CurrentStepCount+1].CoM_x_RelaToP[0] <<"   "<< plannedCoM[CurrentStepCount+1].CoM_y_RelaToP[0] <<endl;
    SimTransformPtoS(plannedCoM[CurrentStepCount + 1].CoM_x_RelaToP[0], plannedCoM[CurrentStepCount + 1].CoM_y_RelaToP[0], &comxInS, &comyInS);

    Eigen::Vector2d comInS, comInW;
    comInS << comxInS, comyInS;

    // std::cout << "comInS: " << comxInS << "   " << comyInS << std::endl;
    comInW = simconvertVecInSToWorld(comInS);

    // std::cout << "comInW: " << comInW[0] << "  " << comInW[1] << std::endl;

    // std::cout << "" << comInW[0] << "  " << comInW[1] << std::endl;

    plannedCoM_wF[CurrentStepCount + 1].CoMx[0] = comInW[0];
    plannedCoM_wF[CurrentStepCount + 1].CoMy[0] = comInW[1];

    plannedCoM_wF[CurrentStepCount + 1].V0_x[0] = plannedCoM[CurrentStepCount + 1].V0_x_RelaToP[0];
    plannedCoM_wF[CurrentStepCount + 1].V0_y[0] = plannedCoM[CurrentStepCount + 1].V0_y_RelaToP[0]; //TODO considier frame convert

    // std::cout << "comInW: " << plannedCoM_wF[CurrentStepCount+1].CoMx[0] << "  " << plannedCoM_wF[CurrentStepCount+1].CoMy[0] << std::endl;
    printf("VIRTUAL data  X0 = %f  Y0 = %f Vx = %f Vy = %f   T_circle = %f\n", X0, Y0, plannedCoM[CurrentStepCount + 1].V0_x_RelaToP[0], plannedCoM[CurrentStepCount + 1].V0_y_RelaToP[0], T_circle);
}

void LIPMWalk::FootPrintOutput(int CurrentStepCount)
{
    double fpXinS, fpYinS;
    Eigen::Vector2d fpinS, fpinW, fpinS0, fpinW0;
    SimTransformPtoS(0, 0, &fpXinS, &fpYinS);
    fpinS << fpXinS, fpYinS;
    fpinW = simconvertVecInSToWorld(fpinS);
    footPrint[CurrentStepCount + 1] << fpinW[0], fpinW[1], 0;

    if (CurrentStepCount == StepCountTarget - 1)
    {
        footPrint[CurrentStepCount + 2] << fpinW[0], fpinW[1], 0; //TODO: temp extra footprint!!!
    }

    if (CurrentStepCount == 0) // add temp fprint in index 0
    {
        fpinS0 << fpXinS, -fpYinS;
        fpinW0 = simconvertVecInSToWorld(fpinS0);
        footPrint[0] << fpinW0[0], fpinW0[1], 0;
    }
    std::cout << "fpinW: " << CurrentStepCount + 1 << "   " << fpinW[0] << "  " << fpinW[1] << std::endl;
}

void LIPMWalk::offlineCOMplan()
{
    VirtualLastStepPhase = LeftStance;
    // VirtualLastStepPhase = RightStance;
    // VirtualStepPhase = DoubleSupport;
    // VirtualPhaseChange = RtoD;

    std::cout << "StepCountTarget  " << StepCountTarget << std::endl;

    coordiSInWorld_sim[0] = -WayPoint_X0[0];
    coordiSInWorld_sim[1] = 0.0;

    for (int step = 0; step < StepCountTarget; step++)
    {
        std::cout << "current virtual step  " << step << std::endl;

        offlineStepParaInit(step);
        for (int pmCount = 0; pmCount < (int)((T_circle) / timeStep); pmCount++)
        {
            offlineupdatePendulum(step, pmCount);
        }

        std::cout << "coordiSInWorld_sim:  \n"
                  << coordiSInWorld_sim << std::endl;
        FootPrintOutput(step);

        if (VirtualLastStepPhase == RightStance)
        {
            VirtualLastStepPhase = LeftStance;
        }
        else
        {
            VirtualLastStepPhase = RightStance;
        }

        // not last step virtual coordiSInWorld update
        if (step != StepCountTarget - 1)
        {

            coordiSInWorld_sim[0] = coordiSInWorld_sim[0] + 2 * WayPoint_X0[step];
            coordiSInWorld_sim[1] = 0.0;
        }
        else
        {
            coordiSInWorld_sim[0] = coordiSInWorld_sim[0] + WayPoint_X0[step];
            coordiSInWorld_sim[1] = 0.0;
        }
    }
}

bool LIPMWalk::start(double x, int targetstepcount, double *waypoint_Yaw)
{

    // PatternInit();
    memset(&WayPoint_X0, 0, sizeof(WayPoint_X0));
    memset(&WayPoint_Yaw, 0, sizeof(WayPoint_Yaw));

    StepCountTarget = targetstepcount + 1;

    // WayPoint_X0[0] = 0.01;
    // WayPoint_Yaw[0] = 0.001;
    for (int i = 0; i < StepCountTarget - 1; i++)
    {
        WayPoint_X0[i] = x;
        WayPoint_Yaw[i] = waypoint_Yaw[i];
    }
    WayPoint_X0[StepCountTarget - 1] = x;
    WayPoint_Yaw[-1] = 0;
    WayPoint_Yaw[StepCountTarget] = 0;

    cpWalk_lipm = CPWalking5::GetInstance();

    footPrint.clear();
    plannedCoM_wF.clear();

    cpWalk_lipm->updateThreeStep(); // fpINcalc traj:	fpInWorld
    cpWalk_lipm->fprintStructVec.erase(cpWalk_lipm->fprintStructVec.begin());
    LoadPlanDateFromCP();

    std::cout << "start pattern" << std::endl;
    PatternInit();
}
